# Supplementary material for: Efficacy of an Oral Chondroprotective Joint Supplement on Stride Length and Gait Symmetry in Aged Geldings with Chronic Lameness
Source: Animals (Basel). 2026 Apr 17;16(8):1230. doi: 10.3390/ani16081230 (PMC13113781; doi:10.3390/ani16081230)
Supplement: Supplementary file 1 [file animals-16-01230-s001.zip]

Archive with 1 entries (1 files):
- animals-4233182-supplementary.xlsx
