# Supplementary material for: Efficacy of an Oral Chondroprotective Joint Supplement on Stride Length and Gait Symmetry in Aged Geldings with Chronic Lameness
Source: Animals (Basel). 2026 Apr 17;16(8):1230. doi: 10.3390/ani16081230 (PMC13113781; doi:10.3390/ani16081230)
Supplement: Supplementary file 1 [file animals-16-01230-s001.zip › animals-4233182-supplementary.xlsx]

## Sheet: READ ME
The sheets in this workbook pertain to the subjective lameness assessment ("Subjective Assesssment"), objective lameness assessment ("Lameness Locator Raw Output" and "LamenessLocator_StrLine Org"), stridge length measurements ("Stride Length"), and weight and BCS score data ("Weight and BCS"). The "LamenessLocator_StrLine Org" sheet is the organized lameness locator data from the stright line pa…

## Sheet: Stride Length
HorseID	Name	Color	Trt	Date	Day	Gait	Start1	End1	Stride1	Start2	End2	Stride2	Start3	End3	Stride3
H05	Joe	Blue	B	2024-06-09	0	trot	23.9	41.35	5.81667	20.8	38.9	6.03333	17.25	35.55	6.1
H05	Joe	Blue	B	2024-06-23	14	trot	10.2	27.5	5.76667	13.1	29.5	5.46667	9.9	26	5.36667
H05	Joe	Blue	B	2024-07-07	28	trot	15.2	32	5.6	19.85	36.5	5.55	13.2	29.6	5.46667
H05	Joe	Blue	B	2024-07-21	42	trot	13.75	29.2	5.15	14.7	30	5.1	14.65	30.65	5.33333
H16	Happy the Appy	Blue	B	2024-06-09	0	trot	13.45	28.3	4.95	13.35	29.15	5.26667	14.45	28.75	4.76667
H16	Happy the Appy	Blue	B	2024-06-23	14	trot	6.8	22.2	5.13333	10.8	26.6	5.26667	10.9	27	5.36667
H16	Happy the Appy	Blue	B	2024-07-07	28	trot	10.25	25.2	4.98333	14.25	29.2	4.98333	14.6	29.4	4.93333
H16	Happy the Appy	Blue	B	2024-07-21	42	trot	16.75	32.25	5.16667	17.3	33.4	5.36667	16.4	32.1	5.23333
H17	Buggz	Blue	B	2024-06-09	0	trot	16.7	35.6	6.3	21.9	41.2	6.43333	26.1	45	6.3
H17	Buggz	Blue	B	2024-06-23	14	trot	5.2	26.8	7.2	12	33.6	7.2	6.4	28.1	7.23333
H17	Buggz	Blue	B	2024-07-07	28	trot	12.9	31.2	6.1	20.75	38.6	5.95	12.4	30.5	6.03333
H17	Buggz	Blue	B	2024-07-21	42	trot	13	32.5	6.5	13.8	32.45	6.21667	10.95	31.1	6.71667
H23	Confetti	Blue	B	2024-06-09	0	trot	23.2	43.7	6.83333	19.55	40.9	7.11667	22.55	42.8	6.75
H23	Confetti	Blue	B	2024-06-23	14	trot	13	33.6	6.86667	8.4	29.9	7.16667	12.5	34.25	7.25
H23	Confetti	Blue	B	2024-07-07	28	trot	16.2	38.3	7.36667	20.25	39.75	6.5	20.1	39.75	6.55
H23	Confetti	Blue	B	2024-07-21	42	trot	19.45	40.2	6.91667	22.4	44.55	7.38333	21.8	42.15	6.78333
H24	Doc	Blue	B	2024-06-09	0	trot	14.6	34.1	6.5	12.8	33.5	6.9	18.8	38.2	6.46667
H24	Doc	Blue	B	2024-06-23	14	trot	9.9	28.6	6.23333	6	25.8	6.6	13.9	33.4	6.5
H24	Doc	Blue	B	2024-07-07	28	trot	16.3	34.3	6	14.3	32.5	6.06667	15.75	33.7	5.98333
H24	Doc	Blue	B	2024-07-21	42	trot	17.2	36.2	6.33333	12	31.9	6.63333	18.45	37.8	6.45
H26	Billy	Blue	B	2024-06-09	0	trot	15.8	31.45	5.21667	17.4	33.67	5.42333	22.75	38.8	5.35
H26	Billy	Blue	B	2024-06-23	14	trot	6.9	23.3	5.46667	7.5	23.25	5.25	10.45	26.1	5.21667
H26	Billy	Blue	B	2024-07-07	28	trot	21.65	36.05	4.8	18.5	33.7	5.06667	18.5	34.2	5.23333
H26	Billy	Blue	B	2024-07-21	42	trot	14.6	30.1	5.16667	17.55	33.35	5.26667	22.55	38.7	5.38333
H28	Spider	Blue	B	2024-06-09	0	trot	19.55	38.33	6.26	19.65	38.2	6.18333	19.95	37.95	6
H28	Spider	Blue	B	2024-06-23	14	trot	7.5	26.2	6.23333	11	31	6.66667	9.7	29.3	6.53333
H28	Spider	Blue	B	2024-07-07	28	trot	11.6	30.6	6.33333	17.6	36.3	6.23333	14.2	32.5	6.1
H28	Spider	Blue	B	2024-07-21	42	trot	20.85	39	6.05	23.3	41.6	6.1	19.4	37.8	6.13333
H29	Cocoa	Blue	B	2024-06-09	0	trot	15.9	36.95	7.01667	14.6	36.1	7.16667	11.6	33.5	7.3
H29	Cocoa	Blue	B	2024-06-23	14	trot	15.1	34.8	6.56667	13.6	34.05	6.81667	14.9	34.8	6.63333
H29	Cocoa	Blue	B	2024-07-07	28	trot	14	33.2	6.4	16.8	36	6.4	17.2	37.2	6.66667
H29	Cocoa	Blue	B	2024-07-21	42	trot	17.2	37.45	6.75	18.3	38.2	6.63333	20.8	40.1	6.43333
H30	Cider	Blue	B	2024-06-09	0	trot	22	41.8	6.6	18.95	40.2	7.08333	13.2	34.7	7.16667
H30	Cider	Blue	B	2024-06-23	14	trot	8.9	30	7.03333	7.8	29	7.06667	14.5	35.8	7.1
H30	Cider	Blue	B	2024-07-07	28	trot	19.05	39.45	6.8	22.95	44.35	7.13333	16.75	37.3	6.85
H30	Cider	Blue	B	2024-07-21	42	trot	19	41.4	7.46667	17.4	39.9	7.5	15.15	37.5	7.45
H34	Big Dash	Blue	B	2024-06-09	0	trot	13.6	31.3	5.9	10.1	28.5	6.13333	12.05	31.15	6.36667
H34	Big Dash	Blue	B	2024-06-23	14	trot	14.2	35.1	6.96667	16.6	38.4	7.26667	10.9	33.2	7.43333
H34	Big Dash	Blue	B	2024-07-07	28	trot	16	37.4	7.13333	18.9	38.65	6.58333	12.4	33.35	6.98333
H34	Big Dash	Blue	B	2024-07-21	42	trot	23.4	44.2	6.93333	28.1	50.3	7.4	20.9	42.9	7.33333
H05	Joe	Blue	B	2024-06-09	0	walk	14.25	28.8	4.85	18.65	32.9	4.75	18.3	32.6	4.76667
H05	Joe	Blue	B	2024-06-23	14	walk	11.6	26.2	4.86667	5.1	19.9	4.93333	10.4	24.8	4.8
H05	Joe	Blue	B	2024-07-07	28	walk	9.55	24.3	4.91667	10.1	24.8	4.9	12.2	26.4	4.73333
H05	Joe	Blue	B	2024-07-21	42	walk	12.3	26.5	4.73333	9.95	24.5	4.85	15.9	30.4	4.83333
H16	Happy the Appy	Blue	B	2024-06-09	0	walk	15.2	29.3	4.7	11.3	25.9	4.86667	13.2	27.3	4.7
H16	Happy the Appy	Blue	B	2024-06-23	14	walk	8.3	22.4	4.7	9.7	24.1	4.8	7.2	20.7	4.5
H16	Happy the Appy	Blue	B	2024-07-07	28	walk	6.8	20.7	4.63333	8.3	22.2	4.63333	13.8	28.1	4.76667
H16	Happy the Appy	Blue	B	2024-07-21	42	walk	20.85	35.25	4.8	17.05	31.65	4.86667	17.05	31.85	4.93333
H17	Buggz	Blue	B	2024-06-09	0	walk	17.9	34.55	5.55	12.8	28.65	5.28333	26.9	42.8	5.3
H17	Buggz	Blue	B	2024-06-23	14	walk	10.3	26.4	5.36667	12	28.15	5.38333	11	26.8	5.26667
H17	Buggz	Blue	B	2024-07-07	28	walk	11.2	25.8	4.86667	14.5	29.9	5.13333	11.9	27	5.03333
H17	Buggz	Blue	B	2024-07-21	42	walk	17.2	33.2	5.33333	15.7	31.5	5.26667	16.9	32.2	5.1
H23	Confetti	Blue	B	2024-06-09	0	walk	15.8	32	5.4	21.4	37.5	5.36667	23.5	39.7	5.4
H23	Confetti	Blue	B	2024-06-23	14	walk	12	27.7	5.23333	12.9	28.2	5.1	7.6	23.2	5.2
H23	Confetti	Blue	B	2024-07-07	28	walk	22.6	37.8	5.06667	17.95	33	5.01667	17.1	32.1	5
H23	Confetti	Blue	B	2024-07-21	42	walk	18.2	33.2	5	17.2	32.5	5.1	18.8	34.35	5.18333
H24	Doc	Blue	B	2024-06-09	0	walk	14.7	31.7	5.66667	14.8	32	5.73333	12.45	29	5.51667
H24	Doc	Blue	B	2024-06-23	14	walk	11.35	27.1	5.25	8	23.6	5.2	9.3	25.1	5.26667
H24	Doc	Blue	B	2024-07-07	28	walk	12.25	28.4	5.38333	11.3	28.3	5.66667	13.8	30.6	5.6
H24	Doc	Blue	B	2024-07-21	42	walk	21.9	38.6	5.56667	15.6	32.25	5.55	14.4	30.4	5.33333
H26	Billy	Blue	B	2024-06-09	0	walk	19.6	33.75	4.71667	16.5	30.4	4.63333	18.9	33.25	4.78333
H26	Billy	Blue	B	2024-06-23	14	walk	9.1	23.9	4.93333	9.5	24.2	4.9	8.6	23	4.8
H26	Billy	Blue	B	2024-07-07	28	walk	17.1	30.7	4.53333	18.4	32.6	4.73333	20	33.2	4.4
H26	Billy	Blue	B	2024-07-21	42	walk	17.8	31.9	4.7	24.3	38.45	4.71667	20.65	34.6	4.65
H28	Spider	Blue	B	2024-06-09	0	walk	16	31	5	17.3	31.55	4.75	20.7	35.25	4.85
H28	Spider	Blue	B	2024-06-23	14	walk	7.3	21.85	4.85	9.6	24.1	4.83333	8.3	22.5	4.73333
H28	Spider	Blue	B	2024-07-07	28	walk	12.4	28	5.2	16.4	32	5.2	9.9	25.35	5.15
H28	Spider	Blue	B	2024-07-21	42	walk	14.7	28.8	4.7	15.9	29.95	4.68333	22.6	36.8	4.73333
H29	Cocoa	Blue	B	2024-06-09	0	walk	16.5	32.1	5.2	14.4	29.5	5.03333	17.8	33	5.06667
H29	Cocoa	Blue	B	2024-06-23	14	walk	10	25.7	5.23333	9.4	25.1	5.23333	9.6	25.4	5.26667
H29	Cocoa	Blue	B	2024-07-07	28	walk	11.75	28	5.41667	12.95	29.55	5.53333	9.55	26.6	5.68333
H29	Cocoa	Blue	B	2024-07-21	42	walk	18.5	34.8	5.43333	15.85	31.9	5.35	13.75	30.3	5.51667
H30	Cider	Blue	B	2024-06-09	0	walk	10	27.1	5.7	11.45	28.7	5.75	10.45	27.9	5.81667
H30	Cider	Blue	B	2024-06-23	14	walk	9.7	26	5.43333	10.3	26.5	5.4	11	27.4	5.46667
H30	Cider	Blue	B	2024-07-07	28	walk	17.1	34.05	5.65	21.9	38.7	5.6	10.15	27.6	5.81667
H30	Cider	Blue	B	2024-07-21	42	walk	16.3	33.6	5.76667	16.85	34.3	5.81667	18.35	35	5.55
H34	Big Dash	Blue	B	2024-06-09	0	walk	7	22.7	5.23333	11.6	27.3	5.23333	11.5	27.5	5.33333
H34	Big Dash	Blue	B	2024-06-23	14	walk	9.9	25.2	5.1	12.4	28.3	5.3	8.4	24.5	5.36667
H34	Big Dash	Blue	B	2024-07-07	28	walk	12.4	28.7	5.43333	16.9	33.2	5.43333	16.7	33.1	5.46667
H34	Big Dash	Blue	B	2024-07-21	42	walk	18.8	35.1	5.43333	17.65	33.5	5.28333	21.05	37.4	5.45
H02	Luke	Green	A	2024-06-09	0	trot	15.7	32.85	5.71667	19.1	37.4	6.1	19.1	37.1	6
H02	Luke	Green	A	2024-06-23	14	trot	11.3	29.95	6.21667	11.7	30.8	6.36667	7.7	26.7	6.33333
H02	Luke	Green	A	2024-07-07	28	trot	15.05	33.6	6.18333	12.65	30.7	6.01667	18.8	35.9	5.7
H02	Luke	Green	A	2024-07-21	42	trot	15.9	36.2	6.76667	13.25	33.35	6.7	17.6	36.55	6.31667
H03	Dash 2.0	Green	A	2024-06-09	0	trot	17.3	36.2	6.3	21.3	39.7	6.13333	19.9	38.6	6.23333
H03	Dash 2.0	Green	A	2024-06-23	14	trot	14.4	33.4	6.33333	18.6	38.25	6.55	10.7	29.5	6.26667
H03	Dash 2.0	Green	A	2024-07-07	28	trot	10.5	28.7	6.06667	17.8	35.7	5.96667	15.1	34.3	6.4
H03	Dash 2.0	Green	A	2024-07-21	42	trot	18.4	37.2	6.26667	17.9	36.7	6.26667	21.75	39.9	6.05
H06	Space	Green	A	2024-06-09	0	trot	21.55	41.3	6.58333	20.6	38.5	5.96667	19.7	37.9	6.06667
H06	Space	Green	A	2024-06-23	14	trot	14.4	33.3	6.3	14.5	33.55	6.35	14.05	33	6.31667
H06	Space	Green	A	2024-07-07	28	trot	14.85	33.6	6.25	16.15	35.7	6.51667	16.95	35.9	6.31667
H06	Space	Green	A	2024-07-21	42	trot	18	37.4	6.46667	20.15	39	6.28333	17.4	35.7	6.1
H11	Diego	Green	A	2024-06-09	0	trot	16.9	36.8	6.63333	14.5	35.8	7.1	13	34.3	7.1
H11	Diego	Green	A	2024-06-23	14	trot	10.2	31	6.93333	8.1	28.9	6.93333	11.5	31.7	6.73333
H11	Diego	Green	A	2024-07-07	28	trot	14.2	34.5	6.76667	15	35.3	6.76667	16.05	35.85	6.6
H11	Diego	Green	A	2024-07-21	42	trot	13.8	33.8	6.66667	12.35	32.5	6.71667	12.05	32.2	6.71667
H12	Tiny Tony	Green	A	2024-06-09	0	trot	19.5	41.3	7.26667	27.2	49.4	7.4	20.75	41.5	6.91667
H12	Tiny Tony	Green	A	2024-06-23	14	trot	16.6	39.6	7.66667	10.2	32.65	7.48333	14.6	37.3	7.56667
H12	Tiny Tony	Green	A	2024-07-07	28	trot	14.7	36.8	7.36667	13	34.1	7.03333	15.1	35.5	6.8
H12	Tiny Tony	Green	A	2024-07-21	42	trot	15.4	35.6	6.73333	19.9	38	6.03333	12.35	32.8	6.81667
H18	Macaroni	Green	A	2024-06-09	0	trot	16.4	33	5.53333	22.3	40.4	6.03333	15.9	33.75	5.95
H18	Macaroni	Green	A	2024-06-23	14	trot	11.1	30.35	6.41667	11.9	30.9	6.33333	8.3	26.9	6.2
H18	Macaroni	Green	A	2024-07-07	28	trot	11.4	29.1	5.9	15	33.8	6.26667	17.8	35.9	6.03333
H18	Macaroni	Green	A	2024-07-21	42	trot	12.95	32.15	6.4	16.3	35	6.23333	16.9	36.2	6.43333
H19	Sunset	Green	A	2024-06-09	0	trot	21.6	37.4	5.26667	22.6	38.85	5.41667	19.3	35.3	5.33333
H19	Sunset	Green	A	2024-06-23	14	trot	10.2	27.9	5.9	10.6	27.75	5.71667	11.5	28.45	5.65
H19	Sunset	Green	A	2024-07-07	28	trot	15	30.4	5.13333	14.95	31.3	5.45	13.15	29.6	5.48333
H19	Sunset	Green	A	2024-07-21	42	trot	21	37.8	5.6	22.4	39.5	5.7	17.8	34.65	5.61667
H20	Marvel	Green	A	2024-06-09	0	trot	19.25	37.95	6.23333	19.7	38.1	6.13333	23.9	43.3	6.46667
H20	Marvel	Green	A	2024-06-23	14	trot	15	36.3	7.1	8.7	30.1	7.13333	8.05	28.4	6.78333
H20	Marvel	Green	A	2024-07-07	28	trot	11.8	31	6.4	17.15	36.2	6.35	17.45	36.6	6.38333
H20	Marvel	Green	A	2024-07-21	42	trot	19.8	38.75	6.31667	26	45.2	6.4	18.25	37.55	6.43333
H22	Aspen	Green	A	2024-06-09	0	trot	17.3	35.35	6.01667	16.35	34.1	5.91667	20.35	38.6	6.08333
H22	Aspen	Green	A	2024-06-23	14	trot	10.5	28.1	5.86667	10.5	27.8	5.76667	13.4	31.4	6
H22	Aspen	Green	A	2024-07-07	28	trot	14.3	32.75	6.15	19.2	34.95	5.25	19.4	34.65	5.08333
H22	Aspen	Green	A	2024-07-21	42	trot	22.15	40.55	6.13333	15.65	34.1	6.15	23.5	41.5	6
H37	Monty	Green	A	2024-06-09	0	trot	18	38.5	6.83333	19.1	38.35	6.41667	22.95	44.6	7.21667
H37	Monty	Green	A	2024-06-23	14	trot	14.85	37.2	7.45	14.8	38.2	7.8	18	40.45	7.48333
H37	Monty	Green	A	2024-07-07	28	trot	20.75	41.65	6.96667	12.2	32.35	6.71667	10.8	31.3	6.83333
H37	Monty	Green	A	2024-07-21	42	trot	20.3	41	6.9	22.85	43.6	6.91667	22.7	43.1	6.8
H02	Luke	Green	A	2024-06-09	0	walk	21.15	36	4.95	18.3	33.4	5.03333	19.85	35.4	5.18333
H02	Luke	Green	A	2024-06-23	14	walk	11	25.85	4.95	9.2	24	4.93333	10.9	25.3	4.8
H02	Luke	Green	A	2024-07-07	28	walk	15.9	31.15	5.08333	17.45	32.45	5	15.4	30.4	5
H02	Luke	Green	A	2024-07-21	42	walk	11.5	26	4.83333	16.55	31.7	5.05	9.8	24.7	4.96667
H03	Dash 2.0	Green	A	2024-06-09	0	walk	17.55	31.9	4.78333	17.7	32.6	4.96667	17.6	32.2	4.86667
H03	Dash 2.0	Green	A	2024-06-23	14	walk	11.4	25.7	4.76667	7.6	21.5	4.63333	9.45	23.6	4.71667
H03	Dash 2.0	Green	A	2024-07-07	28	walk	9.2	23.15	4.65	12.75	27	4.75	11.5	25.35	4.61667
H03	Dash 2.0	Green	A	2024-07-21	42	walk	22.45	36.4	4.65	15	28.8	4.6	14.5	28.3	4.6
H06	Space	Green	A	2024-06-09	0	walk	19	34.6	5.2	19.5	35.4	5.3	16.5	32.35	5.28333
H06	Space	Green	A	2024-06-23	14	walk	10	26.2	5.4	12.5	28.4	5.3	12.2	28	5.26667
H06	Space	Green	A	2024-07-07	28	walk	12.6	29	5.46667	12.4	28.3	5.3	11.6	27.4	5.26667
H06	Space	Green	A	2024-07-21	42	walk	16.1	31.8	5.23333	13.8	29.45	5.21667	20.6	36.1	5.16667
H11	Diego	Green	A	2024-06-09	0	walk	12	27.9	5.3	12.9	29.1	5.4	9.5	25.2	5.23333
H11	Diego	Green	A	2024-06-23	14	walk	6.8	22.8	5.33333	8	23.8	5.26667	10.5	26	5.16667
H11	Diego	Green	A	2024-07-07	28	walk	11.4	27.8	5.46667	13.6	29.8	5.4	14.2	30.4	5.4
H11	Diego	Green	A	2024-07-21	42	walk	11	27.2	5.4	10.85	26.5	5.21667	9.3	25.4	5.36667
H12	Tiny Tony	Green	A	2024-06-09	0	walk	18.45	35	5.51667	15.15	31.65	5.5	15.8	32	5.4
H12	Tiny Tony	Green	A	2024-06-23	14	walk	12	28.2	5.4	10.2	32.65	7.48333	14.6	37.3	7.56667
H12	Tiny Tony	Green	A	2024-07-07	28	walk	10.9	26.6	5.23333	14.15	30.1	5.31667	12.95	28.9	5.31667
H12	Tiny Tony	Green	A	2024-07-21	42	walk	15.1	30.7	5.2	22.8	38.2	5.13333	15.9	31.2	5.1
H18	Macaroni	Green	A	2024-06-09	0	walk	17.2	32.4	5.06667	18.8	34.1	5.1	16.65	32.25	5.2
H18	Macaroni	Green	A	2024-06-23	14	walk	7.05	22.1	5.01667	13.7	28.9	5.06667	9.1	24.6	5.16667
H18	Macaroni	Green	A	2024-07-07	28	walk	7.3	22.7	5.13333	15.1	30.5	5.13333	11.6	27	5.13333
H18	Macaroni	Green	A	2024-07-21	42	walk	17.45	32	4.85	12.6	26.9	4.76667	13.8	28.75	4.98333
H19	Sunset	Green	A	2024-06-09	0	walk	19	33.7	4.9	17.05	31.1	4.68333	18	32.5	4.83333
H19	Sunset	Green	A	2024-06-23	14	walk	11.9	27.45	5.18333	9.7	25.3	5.2	8.9	24.4	5.16667
H19	Sunset	Green	A	2024-07-07	28	walk	11.15	25.8	4.88333	11.9	27	5.03333	13	27.6	4.86667
H19	Sunset	Green	A	2024-07-21	42	walk	21.5	36.6	5.03333	19.65	34.1	4.81667	17.4	32.4	5
H20	Marvel	Green	A	2024-06-09	0	walk	13.35	29	5.21667	16.9	32.9	5.33333	19.8	35.55	5.25
H20	Marvel	Green	A	2024-06-23	14	walk	14.1	30.35	5.41667	10.7	26.75	5.35	11	26.85	5.28333
H20	Marvel	Green	A	2024-07-07	28	walk	12.6	28.1	5.16667	14.9	30.6	5.23333	23.05	38	4.98333
H20	Marvel	Green	A	2024-07-21	42	walk	18.3	33.7	5.13333	20.4	36.3	5.3	13.5	29.35	5.28333
H22	Aspen	Green	A	2024-06-09	0	walk	19.25	34.4	5.05	16.4	31.7	5.1	13.4	28.4	5
H22	Aspen	Green	A	2024-06-23	14	walk	8.5	24	5.16667	8.9	24.6	5.23333	9.6	25.4	5.26667
H22	Aspen	Green	A	2024-07-07	28	walk	17.2	32.5	5.1	19	34.7	5.23333	17.9	33.6	5.23333
H22	Aspen	Green	A	2024-07-21	42	walk	9.9	25.6	5.23333	31.8	47.9	5.36667	19.15	35.45	5.43333
H37	Monty	Green	A	2024-06-09	0	walk	12.7	28.3	5.2	21.5	36.85	5.11667	19.6	35.5	5.3
H37	Monty	Green	A	2024-06-23	14	walk	10.4	26.2	5.26667	11.5	27	5.16667	15.4	31.1	5.23333
H37	Monty	Green	A	2024-07-07	28	walk	7.8	24.65	5.61667	14.8	31.2	5.46667	11.2	27.4	5.4
H37	Monty	Green	A	2024-07-21	42	walk	18.15	34	5.28333	15.4	31.6	5.4	17	32.8	5.26667
H01	Takota	Orange	A	2024-06-09	0	trot	16.4	36.8	6.8	16.9	37	6.7	20.5	40.9	6.8
H01	Takota	Orange	A	2024-06-23	14	trot	11.8	33.45	7.21667	12.6	33.8	7.06667	12.7	33.9	7.06667
H01	Takota	Orange	A	2024-07-07	28	trot	17.4	37.6	6.73333	19.15	39.4	6.75	20.7	41.2	6.83333
H01	Takota	Orange	A	2024-07-21	42	trot	22.65	44.75	7.36667	19.5	41.6	7.36667	10.35	31.8	7.15
H07	Jiminey Cricket	Orange	A	2024-06-09	0	trot	11.8	30.6	6.26667	14.95	31.3	5.45	13.2	33.3	6.7
H07	Jiminey Cricket	Orange	A	2024-06-23	14	trot	8	27.1	6.36667	5.1	25.6	6.83333	12.4	31.4	6.33333
H07	Jiminey Cricket	Orange	A	2024-07-07	28	trot	12.2	30.2	6	11.8	30.4	6.2	18.3	36.2	5.96667
H07	Jiminey Cricket	Orange	A	2024-07-21	42	trot	19.8	38.4	6.2	17	35.3	6.1	16.9	34.9	6
H09	Odie	Orange	A	2024-06-09	0	trot	16	32.4	5.46667	16.8	32.85	5.35	17.4	34.2	5.6
H09	Odie	Orange	A	2024-06-23	14	trot	10.3	28.5	6.06667	11.7	30.5	6.26667	12.3	29.9	5.86667
H09	Odie	Orange	A	2024-07-07	28	trot	14.5	32.55	6.01667	13.8	31.5	5.9	11.1	28.7	5.86667
H09	Odie	Orange	A	2024-07-21	42	trot	17.15	33.8	5.55	21.6	38.9	5.76667	20.7	37.6	5.63333
H10	Evan	Orange	A	2024-06-09	0	trot	21.3	39.45	6.05	21.8	39.9	6.03333	19.5	37.9	6.13333
H10	Evan	Orange	A	2024-06-23	14	trot	12.5	29.6	5.7	11.2	27	5.26667	15.5	32.1	5.53333
H10	Evan	Orange	A	2024-07-07	28	trot	21.8	38.25	5.48333	15.25	32.3	5.68333	14.5	31.6	5.7
H10	Evan	Orange	A	2024-07-21	42	trot	15.45	32.8	5.78333	20.2	38.4	6.06667	18.15	37.2	6.35
H13	Cam	Orange	A	2024-06-09	0	trot	15.9	33.9	6	16.6	33.85	5.75	11.9	39.8	9.3
H13	Cam	Orange	A	2024-06-23	14	trot	8.8	27.7	6.3	12.95	32.3	6.45	6.8	26.45	6.55
H13	Cam	Orange	A	2024-07-07	28	trot	11.7	31.4	6.56667	13.1	31.45	6.11667	13.6	34.05	6.81667
H13	Cam	Orange	A	2024-07-21	42	trot	18.2	38.45	6.75	14.5	34.65	6.71667	17.3	37.2	6.63333
H27	Little Red	Orange	A	2024-06-09	0	trot	19.25	37.5	6.08333	22.25	41.1	6.28333	23.85	43.3	6.48333
H27	Little Red	Orange	A	2024-06-23	14	trot	14.1	32.65	6.18333	12.6	30.2	5.86667	16.3	33.6	5.76667
H27	Little Red	Orange	A	2024-07-07	28	trot	18.55	37.8	6.41667	21.7	41.8	6.7	18.7	35.6	5.63333
H27	Little Red	Orange	A	2024-07-21	42	trot	17.45	35.4	5.98333	17.9	36.5	6.2	16.75	34.7	5.98333
H33	Dudley	Orange	A	2024-06-09	0	trot	23.8	42.7	6.3	17.2	35.7	6.16667	17.95	36.5	6.18333
H33	Dudley	Orange	A	2024-06-23	14	trot	16.3	35.9	6.53333	15.8	35.65	6.61667	16.7	40.15	7.81667
H33	Dudley	Orange	A	2024-07-07	28	trot	9.9	28.2	6.1	17.55	36.7	6.38333	17.25	35.9	6.21667
H33	Dudley	Orange	A	2024-07-21	42	trot	16.55	36.55	6.66667	17.1	36.3	6.4	18.45	37.9	6.48333
H36	Segar	Orange	A	2024-06-09	0	trot	13.2	29.9	5.56667	15.5	33.7	6.06667	16.5	37	6.83333
H36	Segar	Orange	A	2024-06-23	14	trot	9.3	30.4	7.03333	11.2	31.1	6.63333	10.6	30.5	6.63333
H36	Segar	Orange	A	2024-07-07	28	trot	15.4	33.8	6.13333	17.34	36.6	6.42	18.62	36.8	6.06
H36	Segar	Orange	A	2024-07-21	42	trot	14.2	33.3	6.36667	15.6	35.8	6.73333	19.2	39.4	6.73333
H38	Hitch	Orange	A	2024-06-09	0	trot	17	37	6.66667	15.4	35.3	6.63333	22.9	42.7	6.6
H38	Hitch	Orange	A	2024-06-23	14	trot	12.4	33.5	7.03333	14.4	36.3	7.3	15.6	36.9	7.1
H38	Hitch	Orange	A	2024-07-07	28	trot	13.15	32.7	6.51667	9.1	28.5	6.46667	15.8	36.1	6.76667
H38	Hitch	Orange	A	2024-07-21	42	trot	21	41.95	6.98333	21.4	42.1	6.9	15.15	35.2	6.68333
H40	Lucky	Orange	A	2024-06-09	0	trot	12.5	31.98	6.49333	16	35.5	6.5	16.9	36.5	6.53333
H40	Lucky	Orange	A	2024-06-23	14	trot	11.3	30.55	6.41667	9.4	27.6	6.06667	6.3	25	6.23333
H40	Lucky	Orange	A	2024-07-07	28	trot	14.6	33	6.13333	15.1	33.55	6.15	17.7	37.5	6.6
H40	Lucky	Orange	A	2024-07-21	42	trot	14.4	32.9	6.16667	13	32	6.33333	18.2	36.1	5.96667
H01	Takota	Orange	A	2024-06-09	0	walk	17.7	34.5	5.6	11	27.8	5.6	16.4	33.1	5.56667
H01	Takota	Orange	A	2024-06-23	14	walk	6.6	23.2	5.53333	13.4	30.1	5.56667	9.6	26.9	5.76667
H01	Takota	Orange	A	2024-07-07	28	walk	15.15	31.1	5.31667	16.4	32.85	5.48333	17	33.2	5.4
H01	Takota	Orange	A	2024-07-21	42	walk	12.25	29.4	5.71667	11.5	28.85	5.78333	9.8	26.45	5.55
H07	Jiminey Cricket	Orange	A	2024-06-09	0	walk	13	27.3	4.76667	13.05	26.7	4.55	9.7	23.65	4.65
H07	Jiminey Cricket	Orange	A	2024-06-23	14	walk	6.4	20.05	4.55	9.9	23.6	4.56667	9.4	23.15	4.58333
H07	Jiminey Cricket	Orange	A	2024-07-07	28	walk	10.5	24.8	4.76667	10.7	25.4	4.9	6.85	20.81	4.65333
H07	Jiminey Cricket	Orange	A	2024-07-21	42	walk	17.5	31.6	4.7	18.9	32.85	4.65	17.95	31.9	4.65
H09	Odie	Orange	A	2024-06-09	0	walk	16.3	31.5	5.06667	19.65	34.6	4.98333	18.25	33.45	5.06667
H09	Odie	Orange	A	2024-06-23	14	walk	10.6	26.05	5.15	11.1	25.7	4.86667	8.2	23.3	5.03333
H09	Odie	Orange	A	2024-07-07	28	walk	9.65	25	5.11667	14.15	29.55	5.13333	9.85	24.8	4.98333
H09	Odie	Orange	A	2024-07-21	42	walk	18.4	32.6	4.73333	15.1	29.25	4.71667	16.2	30.45	4.75
H10	Evan	Orange	A	2024-06-09	0	walk	18.4	33.9	5.16667	16.7	33.95	5.75	21.5	36.2	4.9
H10	Evan	Orange	A	2024-06-23	14	walk	9.8	24.25	4.81667	11.5	25.9	4.8	12.5	27.1	4.86667
H10	Evan	Orange	A	2024-07-07	28	walk	13.55	28.35	4.93333	15.9	31.1	5.06667	15.9	30.9	5
H10	Evan	Orange	A	2024-07-21	42	walk	16.55	31.2	4.88333	21.55	36.3	4.91667	15	29.8	4.93333
H13	Cam	Orange	A	2024-06-09	0	walk	10.3	26.2	5.3	14.7	30.35	5.21667	14.5	30.1	5.2
H13	Cam	Orange	A	2024-06-23	14	walk	9.3	25	5.23333	11.5	27.1	5.2	7.7	23.1	5.13333
H13	Cam	Orange	A	2024-07-07	28	walk	15.8	31.6	5.26667	14.7	30.7	5.33333	15.8	32.2	5.46667
H13	Cam	Orange	A	2024-07-21	42	walk	18	34.3	5.43333	21	37.5	5.5	21.4	37.5	5.36667
H27	Little Red	Orange	A	2024-06-09	0	walk	19.65	34.65	5	24.3	39.55	5.08333	21.5	36.4	4.96667
H27	Little Red	Orange	A	2024-06-23	14	walk	8.8	23.9	5.03333	8.1	23.1	5	12.5	27.5	5
H27	Little Red	Orange	A	2024-07-07	28	walk	15.45	30.7	5.08333	16.4	32.85	5.48333	22.35	38.75	5.46667
H27	Little Red	Orange	A	2024-07-21	42	walk	11.1	26.65	5.18333	13.5	29.15	5.21667	11.8	28.15	5.45
H33	Dudley	Orange	A	2024-06-09	0	walk	15.5	30.3	4.93333	15.6	30.75	5.05	15	30.2	5.06667
H33	Dudley	Orange	A	2024-06-23	14	walk	11.8	26.7	4.96667	9.2	24.2	5	7.8	22.6	4.93333
H33	Dudley	Orange	A	2024-07-07	28	walk	10.15	25	4.95	10.6	24.9	4.76667	14.55	29.2	4.88333
H33	Dudley	Orange	A	2024-07-21	42	walk	12.85	28.25	5.13333	11.2	26.55	5.11667	10.35	25.65	5.1
H36	Segar	Orange	A	2024-06-09	0	walk	13	28.1	5.03333	11.9	26.3	4.8	13	27.8	4.93333
H36	Segar	Orange	A	2024-06-23	14	walk	9.8	25.2	5.13333	11.9	27	5.03333	9.6	25.4	5.26667
H36	Segar	Orange	A	2024-07-07	28	walk	20.2	35.3	5.03333	19.75	34.6	4.95	19.9	34.8	4.96667
H36	Segar	Orange	A	2024-07-21	42	walk	32.2	45.5	4.43333	14.5	27.9	4.46667	16.3	29.9	4.53333
H38	Hitch	Orange	A	2024-06-09	0	walk	20.6	35.85	5.08333	16.1	31	4.96667	15.4	30.6	5.06667
H38	Hitch	Orange	A	2024-06-23	14	walk	12.9	28.6	5.23333	8.6	23.35	4.91667	11.3	27.3	5.33333
H38	Hitch	Orange	A	2024-07-07	28	walk	13.25	28.6	5.11667	13.1	28.45	5.11667	9.75	25.65	5.3
H38	Hitch	Orange	A	2024-07-21	42	walk	19.4	35.2	5.26667	21.4	37.25	5.28333	18.3	33.8	5.16667
H40	Lucky	Orange	A	2024-06-09	0	walk	11.3	27.2	5.3	11.9	28	5.36667	12.8	28.6	5.26667
H40	Lucky	Orange	A	2024-06-23	14	walk	8.7	24.3	5.2	7	22.4	5.13333	8	23.25	5.08333
H40	Lucky	Orange	A	2024-07-07	28	walk	17.7	33.5	5.26667	14.9	31.1	5.4	15.4	31.4	5.33333
H40	Lucky	Orange	A	2024-07-21	42	walk	15	30.3	5.1	17	32.5	5.16667	14.6	30	5.13333
H04	Cole	Red	B	2024-06-09	0	trot	13.3	32	6.23333	15.8	35.3	6.5	11.75	30.15	6.13333
H04	Cole	Red	B	2024-06-23	14	trot	11.8	30.6	6.26667	8.8	28.2	6.46667	6.3	24.4	6.03333
H04	Cole	Red	B	2024-07-07	28	trot	17.05	35	5.98333	13.4	31.5	6.03333	18.15	35.9	5.91667
H04	Cole	Red	B	2024-07-21	42	trot	14.9	32.85	5.98333	13.65	31.8	6.05	11.75	29.9	6.05
H08	Brevity	Red	B	2024-06-09	0	trot	15.9	36.8	6.96667	17.2	38.2	7	24.8	46.4	7.2
H08	Brevity	Red	B	2024-06-23	14	trot	10.4	30.2	6.6	10.3	28.9	6.2	9.1	24.6	5.16667
H08	Brevity	Red	B	2024-07-07	28	trot	11.8	32	6.73333	12.4	31	6.2	15.4	35.15	6.58333
H08	Brevity	Red	B	2024-07-21	42	trot	22.8	42.2	6.46667	22.45	41.5	6.35	23.9	42.7	6.26667
H14	Billups	Red	B	2024-06-09	0	trot	14.4	32.9	6.16667	21.85	39.6	5.91667	14.8	32.45	5.88333
H14	Billups	Red	B	2024-06-23	14	trot	11.7	30	6.1	12.5	30.95	6.15	12.55	31.5	6.31667
H14	Billups	Red	B	2024-07-07	28	trot	14.9	33.8	6.3	15.1	34	6.3	11.25	29.9	6.21667
H14	Billups	Red	B	2024-07-21	42	trot	18.5	38.4	6.63333	18	38.1	6.7	14.2	34.8	6.86667
H15	Prince	Red	B	2024-06-09	0	trot	14.3	28.65	4.78333	13.85	28.7	4.95	11.4	25.8	4.8
H15	Prince	Red	B	2024-06-23	14	trot	10.1	25.2	5.03333	7.6	23	5.13333	14	29.5	5.16667
H15	Prince	Red	B	2024-07-07	28	trot	11.5	26.2	4.9	9.25	24.5	5.08333	11.1	27	5.3
H15	Prince	Red	B	2024-07-21	42	trot	17.45	31.5	4.68333	18.6	33.1	4.83333	19.35	33.5	4.71667
H21	Joey	Red	B	2024-06-09	0	trot	12.85	32	6.38333	10.5	30.3	6.6	12.2	32.1	6.63333
H21	Joey	Red	B	2024-06-23	14	trot	9.9	29.75	6.61667	7.2	26.4	6.4	11.4	30.4	6.33333
H21	Joey	Red	B	2024-07-07	28	trot	12.6	30.35	5.91667	18.2	35.9	5.9	17.9	35.9	6
H21	Joey	Red	B	2024-07-21	42	trot	20.15	39.8	6.55	19.4	39.2	6.6	23.45	42.4	6.31667
H25	Donovan	Red	B	2024-06-09	0	trot	18.2	35	5.6	20.6	37.2	5.53333	20.3	37.35	5.68333
H25	Donovan	Red	B	2024-06-23	14	trot	8.9	23.9	5	9.95	25.6	5.21667	11.5	28.4	5.63333
H25	Donovan	Red	B	2024-07-07	28	trot	10.2	26.2	5.33333	12.2	28.4	5.4	10.8	26.9	5.36667
H25	Donovan	Red	B	2024-07-21	42	trot	18.05	33.5	5.15	29.9	44.4	4.83333	23.5	36.9	4.46667
H31	Justice	Red	B	2024-06-09	0	trot	21.2	39.5	6.1	20	38.7	6.23333	17.05	35.1	6.01667
H31	Justice	Red	B	2024-06-23	14	trot	9.3	29	6.56667	12	30.7	6.23333	10.3	27.8	5.83333
H31	Justice	Red	B	2024-07-07	28	trot	11.9	30.2	6.1	19.4	37.5	6.03333	15.15	33.6	6.15
H31	Justice	Red	B	2024-07-21	42	trot	22	40.7	6.23333	16.6	35.3	6.23333	19.8	37.7	5.96667
H32	Spirit	Red	B	2024-06-09	0	trot	16.45	33.4	5.65	23.35	39.8	5.48333	21.9	38.25	5.45
H32	Spirit	Red	B	2024-06-23	14	trot	12	30.3	6.1	11.7	29.7	6	13.5	32.8	6.43333
H32	Spirit	Red	B	2024-07-07	28	trot	19.9	36.25	5.45	16.82	33.4	5.52667	20.3	36.8	5.5
H32	Spirit	Red	B	2024-07-21	42	trot	20.5	38.1	5.86667	20.8	38	5.73333	21.8	39.2	5.8
H35	Tater	Red	B	2024-06-09	0	trot	9.6	28.25	6.21667	12.7	30.6	5.96667	11	28.6	5.86667
H35	Tater	Red	B	2024-06-23	14	trot	12.6	31.5	6.3	10.4	29.15	6.25	12	31	6.33333
H35	Tater	Red	B	2024-07-07	28	trot	17.14	33.85	5.57	19.8	34.3	4.83333	19.24	35.8	5.52
H35	Tater	Red	B	2024-07-21	42	trot	19.8	38.2	6.13333	18.2	37.3	6.36667	16.35	35.4	6.35
H39	Sailor	Red	B	2024-06-09	0	trot	23.2	30.2	2.33333	17.55	33.85	5.43333	21.25	38	5.58333
H39	Sailor	Red	B	2024-06-23	14	trot	15.8	33.35	5.85	20.9	39.6	6.23333	16.6	34.3	5.9
H39	Sailor	Red	B	2024-07-07	28	trot	15.7	33	5.76667	14.8	31.1	5.43333	17.3	33.8	5.5
H39	Sailor	Red	B	2024-07-21	42	trot	26.7	44.2	5.83333	17.6	36.3	6.23333	21.65	37.9	5.41667
H04	Cole	Red	B	2024-06-09	0	walk	12.6	28.55	5.31667	12.5	28.05	5.18333	11.8	27.3	5.16667
H04	Cole	Red	B	2024-06-23	14	walk	7.5	22.9	5.13333	12.9	28.8	5.3	10.2	25	4.93333
H04	Cole	Red	B	2024-07-07	28	walk	14.6	30.1	5.16667	8.3	24	5.23333	10	25.6	5.2
H04	Cole	Red	B	2024-07-21	42	walk	20.2	35.9	5.23333	18.9	31.7	4.26667	17.9	33.9	5.33333
H08	Brevity	Red	B	2024-06-09	0	walk	22.5	37.25	4.91667	18.35	33.35	5	20.1	35.2	5.03333
H08	Brevity	Red	B	2024-06-23	14	walk	11	26.15	5.05	5.6	20.85	5.08333	8	23.6	5.2
H08	Brevity	Red	B	2024-07-07	28	walk	8.2	23.65	5.15	10.7	26.7	5.33333	8.7	24.3	5.2
H08	Brevity	Red	B	2024-07-21	42	walk	18.9	34.4	5.16667	22.15	38.05	5.3	20.5	36.7	5.4
H14	Billups	Red	B	2024-06-09	0	walk	17.35	34.45	5.7	13.45	30.2	5.58333	17.9	34.55	5.55
H14	Billups	Red	B	2024-06-23	14	walk	11.15	28.1	5.65	7.3	24.05	5.58333	12.1	28.65	5.51667
H14	Billups	Red	B	2024-07-07	28	walk	15.8	32.3	5.5	6.9	23.3	5.46667	14.2	30.65	5.48333
H14	Billups	Red	B	2024-07-21	42	walk	13.75	30.05	5.43333	17.9	34	5.36667	13.65	29.3	5.21667
H15	Prince	Red	B	2024-06-09	0	walk	9.85	24.5	4.88333	12.35	27	4.88333	10.9	25.3	4.8
H15	Prince	Red	B	2024-06-23	14	walk	11.05	25.1	4.68333	11	24.35	4.45	7.5	20.4	4.3
H15	Prince	Red	B	2024-07-07	28	walk	9.6	22.5	4.3	12.1	25.2	4.36667	12.7	25.85	4.38333
H15	Prince	Red	B	2024-07-21	42	walk	23.55	34.7	3.71667	22.7	34.1	3.8	22.5	33.55	3.68333
H21	Joey	Red	B	2024-06-09	0	walk	14.05	30	5.31667	15.6	31.1	5.16667	14.7	30	5.1
H21	Joey	Red	B	2024-06-23	14	walk	11.6	27	5.13333	7.9	22.8	4.96667	8	22.8	4.93333
H21	Joey	Red	B	2024-07-07	28	walk	17.5	33.1	5.2	12.3	27.6	5.1	12.8	28.15	5.11667
H21	Joey	Red	B	2024-07-21	42	walk	18	33.9	5.3	15.9	31.5	5.2	16.3	31.6	5.1
H25	Donovan	Red	B	2024-06-09	0	walk	17.75	32.1	4.78333	15.65	29.8	4.71667	14.5	28.85	4.78333
H25	Donovan	Red	B	2024-06-23	14	walk	13	27.3	4.76667	10.6	24.85	4.75	13.65	27.3	4.55
H25	Donovan	Red	B	2024-07-07	28	walk	11	25.3	4.76667	9.7	23.9	4.73333	15.95	30.2	4.75
H25	Donovan	Red	B	2024-07-21	42	walk	23.95	37.3	4.45	19.5	33.3	4.6	19.5	33.3	4.6
H31	Justice	Red	B	2024-06-09	0	walk	10.7	26	5.1	9.6	25.2	5.2	15.6	31.7	5.36667
H31	Justice	Red	B	2024-06-23	14	walk	9.3	24.3	5	9.7	24.4	4.9	11	26	5
H31	Justice	Red	B	2024-07-07	28	walk	13.45	28.95	5.16667	14.2	29.5	5.1	21.95	36.95	5
H31	Justice	Red	B	2024-07-21	42	walk	22.5	37.5	5	22.55	37.7	5.05	24.7	39.7	5
H32	Spirit	Red	B	2024-06-09	0	walk	22.6	38.5	5.3	16.8	33.15	5.45	18.3	33.8	5.16667
H32	Spirit	Red	B	2024-06-23	14	walk	12.6	28.5	5.3	11.6	27.5	5.3	10.5	26.05	5.18333
H32	Spirit	Red	B	2024-07-07	28	walk	20.9	35.5	4.86667	22.55	37.2	4.88333	18.87	33.6	4.91
H32	Spirit	Red	B	2024-07-21	42	walk	23.55	38.9	5.11667	17.65	32.8	5.05	17.9	32.9	5
H35	Tater	Red	B	2024-06-09	0	walk	10	24.1	4.7	15.7	29.7	4.66667	14.4	29	4.86667
H35	Tater	Red	B	2024-06-23	14	walk	11.6	26.4	4.93333	11.8	26.4	4.86667	10.4	25	4.86667
H35	Tater	Red	B	2024-07-07	28	walk	20.9	34.9	4.66667	17.5	32.2	4.9	21.45	35.8	4.78333
H35	Tater	Red	B	2024-07-21	42	walk	16.35	31.55	5.06667	14.35	29.6	5.08333	14.2	29.2	5
H39	Sailor	Red	B	2024-06-09	0	walk	18.85	32.3	4.48333	16.75	30.3	4.51667	14.95	28.6	4.55
H39	Sailor	Red	B	2024-06-23	14	walk	8.7	22.2	4.5	12.2	25.5	4.43333	8.4	21.7	4.43333
H39	Sailor	Red	B	2024-07-07	28	walk	12.4	26.2	4.6	15	29.3	4.76667	15.65	29.9	4.75
H39	Sailor	Red	B	2024-07-21	42	walk	17.3	30.5	4.4	20.5	34	4.5	16.8	30	4.4

## Sheet: Subjective Assessment
HorseID	Name	Color	Trt	Date	Day	LF_visual	RF_visual	LH_visual	RH_visual	LFF	RFF	LHF	RHF
H05	Joe	Blue	B	2024-06-09	0	0	1	0	3	mild	moderate	negative-mild	moderate-severe
H05	Joe	Blue	B	2024-06-22	14	0	2	0	3	mild	negative	negative	moderative
H05	Joe	Blue	B	2024-07-06	28	0	2	0	3	mild	moderate	negative	severe
H05	Joe	Blue	B	2024-07-20	42	3.5	0	0	3.5	moderate	negative	negative	severe
H16	Happy the Appy	Blue	B	2024-06-09	0	3	0	0	3	severe	negative	moderate	moderate
H16	Happy the Appy	Blue	B	2024-06-22	14	3.5	0	3	2	severe	negative-mild	moderate	severe
H16	Happy the Appy	Blue	B	2024-07-06	28	2	0	0	3	severe	negative	mild-moderate	moderate
H16	Happy the Appy	Blue	B	2024-07-20	42	1.5	0	2	0	severe	moderate	mild	moderate
H17	Buggz	Blue	B	2024-06-09	0	0	1	0	3	negative	negative	mild	moderate-severe
H17	Buggz	Blue	B	2024-06-22	14	0	2.5	0	2	mild	negative	moderate	severe
H17	Buggz	Blue	B	2024-07-06	28	0	3	0	2	moderate	mild-moderate	moderate-severe	moderate-severe
H17	Buggz	Blue	B	2024-07-20	42	0	3	0	3	negative	mild	mild-moderate	moderate-severe
H23	Confetti	Blue	B	2024-06-09	0	2	0	2	2	mild	negative	moderate	mild
H23	Confetti	Blue	B	2024-06-22	14	0	2	2	0	negative	mild	mild	mild
H23	Confetti	Blue	B	2024-07-06	28	2	0	2	0	moderate	negative	mild-moderate	mild
H23	Confetti	Blue	B	2024-07-20	42	0	2	0	2.5	negative	negative	mild-moderate	mild
H24	Doc	Blue	B	2024-06-09	0	1.5	2.5	3	0	negative	negative	moderate	moderate
H24	Doc	Blue	B	2024-06-22	14	1	0	2	0	negative	negative	mild-moderate	mild-moderate
H24	Doc	Blue	B	2024-07-06	28	0	2	3.5	0	negative	mild	moderate-severe	mild-moderate
H24	Doc	Blue	B	2024-07-20	42	2	2	1	0	negative	negative	mild-moderate	mild-moderate
H26	Billy	Blue	B	2024-06-09	0	3	0	3	0	negative	mild	moderate-severe	moderate-severe
H26	Billy	Blue	B	2024-06-22	14	2	0	2	3	moderate	negative	moderate	mild-moderate
H26	Billy	Blue	B	2024-07-06	28	0	2	2	0	mild-moderate	mild	moderate	moderate
H26	Billy	Blue	B	2024-07-20	42	3	0	3	1	mild-moderate	negative	moderate	moderate
H28	Spider	Blue	B	2024-06-09	0	0	3	3	0	negative	negative-mild	mild-moderate	mild
H28	Spider	Blue	B	2024-06-22	14	0	2	2	2	mild-moderate	negative	mild	moderate
H28	Spider	Blue	B	2024-07-06	28	0	1	1	0	negative	negative	mild	mild
H28	Spider	Blue	B	2024-07-20	42	0	0	0	2	negative	mild	mild	mild
H29	Cocoa	Blue	B	2024-06-09	0	1.5	2	0	2	mild	negative	moderate	moderate-severe
H29	Cocoa	Blue	B	2024-06-22	14	2.5	0	2.5	0	negative	negative	moderate-severe	moderate
H29	Cocoa	Blue	B	2024-07-06	28	2	0	3	2	negative	negative	moderate	moderate-severe
H29	Cocoa	Blue	B	2024-07-20	42	0	1	2	0	mild	negative	moderate	moderate
H30	Cider	Blue	B	2024-06-09	0	2	0	2	0	moderate	negative	mild-moderate	moderate
H30	Cider	Blue	B	2024-06-22	14	3	0	2.5	0	moderate	negative	moderate	moderate
H30	Cider	Blue	B	2024-07-06	28	1.5	0	2	2	moderate	mild	mild-moderate	moderate-severe
H30	Cider	Blue	B	2024-07-20	42	2	2	0	2	mild-moderate	negative-mild	mild-moderate	mild
H34	Big Dash	Blue	B	2024-06-09	0	1.5	1.5	2	1	negative	negative-mild	mild	mild
H34	Big Dash	Blue	B	2024-06-22	14	0	1	2	0	mild	negative	mild	negative
H34	Big Dash	Blue	B	2024-07-06	28	0	2	2	0	negative	negative	moderate	mild
H34	Big Dash	Blue	B	2024-07-20	42	1	0	2	0	mild	negative	mild-moderate	mild
H02	Luke	Green	A	2024-06-09	0	3	0	2.5	0	negative	negative	mild-moderate	mild-moderate
H02	Luke	Green	A	2024-06-22	14	0	2.5	3	3	negative	negative	mild-moderate	mild-moderate
H02	Luke	Green	A	2024-07-06	28	1	0	1	2	negative	negative	mild	moderate
H02	Luke	Green	A	2024-07-20	42	2	0	3	0	mild	negative-mild	moderate	mild
H03	Dash 2.0	Green	A	2024-06-09	0	0	3	0	2	mild	negative	mild	mild
H03	Dash 2.0	Green	A	2024-06-22	14	0	3	0	3	moderate	mild-moderate	mild-moderate	mild
H03	Dash 2.0	Green	A	2024-07-06	28	0	2	0	2	mild	mild	mild-moderate	mild
H03	Dash 2.0	Green	A	2024-07-20	42	0	2	1	0	negative	mild	mild-moderate	mild
H06	Space	Green	A	2024-06-09	0	2	0	3	3	mild	negative	mild	moderate
H06	Space	Green	A	2024-06-22	14	0	0.5	2.5	2	negative	mild	mild	mild-moderate
H06	Space	Green	A	2024-07-06	28	1	0	2	0	negative	negative	mild	mild
H06	Space	Green	A	2024-07-20	42	0	0	2	0	mild	negative	mild-moderate	mild
H11	Diego	Green	A	2024-06-09	0	2	0	0	2	mild	negative	negative-mild	mild
H11	Diego	Green	A	2024-06-22	14	2	0	1.5	2	negative	negative	mild	moderate
H11	Diego	Green	A	2024-07-06	28	1.5	0	1.5	2	negative	negative	mild	mild
H11	Diego	Green	A	2024-07-20	42	3	0	0	2	mild-moderate	negative	mild-moderate	mild
H12	Tiny Tony	Green	A	2024-06-09	0	0	1.5	2	2	negative	negative-mild	moderate	moderate
H12	Tiny Tony	Green	A	2024-06-22	14	0	2	3	0	negative	negative-mild	mild-moderate	mild-moderate
H12	Tiny Tony	Green	A	2024-07-06	28	0	0	1.5	2	negative	negative	mild-moderate	mild-moderate
H12	Tiny Tony	Green	A	2024-07-20	42	0	2	2	3	negative	negative	moderate	moderate
H18	Macaroni	Green	A	2024-06-09	0	0	1	0	2	negative	negative-mild	mild	mild-moderate
H18	Macaroni	Green	A	2024-06-22	14	0	2	0	2.5	negative	mild	mild	mild
H18	Macaroni	Green	A	2024-07-06	28	0	2	2	0	negative	mild	mild	mild-moderate
H18	Macaroni	Green	A	2024-07-20	42	0	3	0	3	mild	negative-mild	mild	mild-moderate
H19	Sunset	Green	A	2024-06-09	0	0	2	0	2	negative	negative	mild	mild
H19	Sunset	Green	A	2024-06-22	14	0	0	2	2	negative	negative	mild	mild-moderate
H19	Sunset	Green	A	2024-07-06	28	0	1	2	0	negative	negative	mild-moderate	mild-moderate
H19	Sunset	Green	A	2024-07-20	42	0	0	2	0	negative	negative	mild	mild
H20	Marvel	Green	A	2024-06-09	0	0	2	2	2	negative	negative	mild	mild-moderate
H20	Marvel	Green	A	2024-06-22	14	0	3	2	2	mild-moderate	negative	mild-moderate	mild-moderate
H20	Marvel	Green	A	2024-07-06	28	0	1.5	0	2	moderate	negative	mild	mild
H20	Marvel	Green	A	2024-07-20	42	1	0	2	0	negative	negative	moderate	mild-moderate
H22	Aspen	Green	A	2024-06-09	0	1.5	0	0	2	negative	negative-mild	mild	moderate
H22	Aspen	Green	A	2024-06-22	14	1.5	1	1	2	mild	negative	moderate	mild
H22	Aspen	Green	A	2024-07-06	28	1	0	0	2	negative	negative	mild-moderate	moderate-severe
H22	Aspen	Green	A	2024-07-20	42	0	1.5	0	2	negative	negative	mild	moderate
H37	Monty	Green	A	2024-06-09	0	0	1	0	3	negative	negative	mild	moderate-severe
H37	Monty	Green	A	2024-06-22	14	0	0	0	2	negative	negative	negative	mild
H37	Monty	Green	A	2024-07-06	28	1	0	0	2	mild	negative	mild-moderate	mild
H37	Monty	Green	A	2024-07-20	42	0	1	1	1	negative	negative	mild-moderate	mild-moderate
H01	Takota	Orange	A	2024-06-09	0	0	1.5	2	0	negative	negative	mild	mod
H01	Takota	Orange	A	2024-06-22	14	0	3	3	2	mild	negative-mild	moderate	mild
H01	Takota	Orange	A	2024-07-06	28	0	2	0	2	negative	negative	mild	mild
H01	Takota	Orange	A	2024-07-20	42	0	3	2	2	negative	negative	mild	mild-moderate
H07	Jiminey Cricket	Orange	A	2024-06-09	0	2	0	0	3	negative	negative-mild	moderate-severe	moderate
H07	Jiminey Cricket	Orange	A	2024-06-22	14	0	1.5	0	0	negative	negative	moderate	severe
H07	Jiminey Cricket	Orange	A	2024-07-06	28	0	2	0	1	negative	negative	moderate	moderate-severe
H07	Jiminey Cricket	Orange	A	2024-07-20	42	0	0	0	2	negative	negative	severe	severe
H09	Odie	Orange	A	2024-06-09	0	0	0	3	0	mild	negative	mild-moderate	mild
H09	Odie	Orange	A	2024-06-22	14	1	1	3	0	negative	negative	moderate	mild
H09	Odie	Orange	A	2024-07-06	28	0	0	2	0	negative	negative	moderate	negative
H09	Odie	Orange	A	2024-07-20	42	0	3	3	0	negative	moderate	mild-moderate	mild
H10	Evan	Orange	A	2024-06-09	0	0.5	0.5	2	0	negative	negative	mild	mild-moderate
H10	Evan	Orange	A	2024-06-22	14	0	2	0	2	negative	negative	mild	mild-moderate
H10	Evan	Orange	A	2024-07-06	28	2	0	0	3	negative	mild	mild	moderate
H10	Evan	Orange	A	2024-07-20	42	0	0	0	2	negative	negative	mild-moderate	mild-moderate
H13	Cam	Orange	A	2024-06-09	0	0	1.5	2	1.5	negative	negative	mild-moderate	mild
H13	Cam	Orange	A	2024-06-22	14	0	1.5	2	0	negative	negative	mild-moderate	mild
H13	Cam	Orange	A	2024-07-06	28	0	2.5	1	2	negative	negative	moderate	mild-moderate
H13	Cam	Orange	A	2024-07-20	42	0	0	0	2	negative	negative	mild	mild
H27	Little Red	Orange	A	2024-06-09	0	1.5	0	0	2	negative-mild	negative	negative-mild	mild-moderate
H27	Little Red	Orange	A	2024-06-22	14	2	1	0	1.5	negative	negative	mild	mild-moderate
H27	Little Red	Orange	A	2024-07-06	28	1.5	0	2	0	mild	negative	mild-moderate	mild-moderate
H27	Little Red	Orange	A	2024-07-20	42	2	0	1	1	mild	negative	moderate	mild-moderate
H33	Dudley	Orange	A	2024-06-09	0	0	2	0	3	moderate	negative-mild	severe	moderate
H33	Dudley	Orange	A	2024-06-22	14	0	2	2	1	mild-moderate	negative	severe	moderate-severe
H33	Dudley	Orange	A	2024-07-06	28	2	0	0	3	mild-moderate	mild	severe	severe
H33	Dudley	Orange	A	2024-07-20	42	3	0	0	3	mild-moderate	negative	severe	moderate
H36	Segar	Orange	A	2024-06-09	0	0	3	0	3	mild	mild	mild	moderate-severe
H36	Segar	Orange	A	2024-06-22	14	1	2	0	3	mild-moderate	mild-moderate	moderate	moderate-severe
H36	Segar	Orange	A	2024-07-06	28	1	1	1	3	mild	negative	mild	moderate
H36	Segar	Orange	A	2024-07-20	42	2	0	0	2	mild	negative	mild	moderate
H38	Hitch	Orange	A	2024-06-09	0	0	1.5	1.5	3	negative	negative	mild-moderate	moderate
H38	Hitch	Orange	A	2024-06-22	14	0	2	0	3.5	negative	negative	mild	moderate-severe
H38	Hitch	Orange	A	2024-07-06	28	0	2	0	3.5	mild-moderate	mild-moderate	mild	mild-moderate
H38	Hitch	Orange	A	2024-07-20	42	0	2	0	3.5	negative	negative	mild	moderate-severe
H40	Lucky	Orange	A	2024-06-09	0	0	2	2.5	0	mild	mild-moderate	mild-moderate	mild
H40	Lucky	Orange	A	2024-06-22	14	0	2	2	0	negative	mild-moderate	mild-moderate	mild-moderate
H40	Lucky	Orange	A	2024-07-06	28	0	0	2	0	negative	negative	moderate	mild
H40	Lucky	Orange	A	2024-07-20	42	0	1	2	1	negative	negative-mild	moderate	moderate
H04	Cole	Red	B	2024-06-09	0	2	0	2	1.5	mild	negative	moderate-severe	mild-moderate
H04	Cole	Red	B	2024-06-22	14	0	2	2	0	mild	mild-moderate	moderate	mild-moderate
H04	Cole	Red	B	2024-07-06	28	2	0	0	2	mild	negative	severe	mild
H04	Cole	Red	B	2024-07-20	42	0	2	2	0	negative	moderate	moderate-severe	mild
H08	Brevity	Red	B	2024-06-09	0	0	2	2	0	negative	mild	moderate	moderate
H08	Brevity	Red	B	2024-06-22	14	0	2	2	0	negative	mild	moderate	mild-moderate
H08	Brevity	Red	B	2024-07-06	28	0	2	0	2	negative	mild	mild	mild-moderate
H08	Brevity	Red	B	2024-07-20	42	0	1	1	2	negative	negative	mild	mild-moderate
H14	Billups	Red	B	2024-06-09	0	0	2	0	2	negative	negative	moderate	moderate
H14	Billups	Red	B	2024-06-22	14	0	2	0	2	negative	negative	severe	moderate
H14	Billups	Red	B	2024-07-06	28	0	2	0	2	negative	mild	severe	severe
H14	Billups	Red	B	2024-07-20	42	0	3	1	2	negative	mild	severe	severe
H15	Prince	Red	B	2024-06-09	0	0	0	0	2	negative	negative	mild	mild-moderate
H15	Prince	Red	B	2024-06-22	14	0	2	2	2	negative	negative	mild	moderate
H15	Prince	Red	B	2024-07-06	28	1.5	0	1.5	1.5	mild	mild	mild	mild
H15	Prince	Red	B	2024-07-20	42	3	0	1	2	moderate	negative	mild	mild
H21	Joey	Red	B	2024-06-09	0	0	0	2	0	negative	negative	mild-moderate	mild-moderate
H21	Joey	Red	B	2024-06-22	14	0	0	1.5	1.5	negative	negative	mild-moderate	moderate
H21	Joey	Red	B	2024-07-06	28	0	2	2	0	negative	mild	mild	mild
H21	Joey	Red	B	2024-07-20	42	0	0	2	0	negative	mild	mild	mild-moderate
H25	Donovan	Red	B	2024-06-09	0	0	3	0	3	negative	negative	mild	severe
H25	Donovan	Red	B	2024-06-22	14	0	3	0	3.5	negative	moderate	moderate	severe
H25	Donovan	Red	B	2024-07-06	28	0	3	0	4	mild-moderate	severe	moderate	severe
H25	Donovan	Red	B	2024-07-20	42	2	0	0	4	negative	mild	moderate	severe
H31	Justice	Red	B	2024-06-09	0	2	0	2	0.5	mild-moderate	negative	mild	moderate
H31	Justice	Red	B	2024-06-22	14	2.5	0	0	2	moderate	negative	mild	moderate
H31	Justice	Red	B	2024-07-06	28	0	1	0	2	negative	negative	mild-moderate	mild-moderate
H31	Justice	Red	B	2024-07-20	42	1	0	0	3	negative	negative-mild	mild	moderate-severe
H32	Spirit	Red	B	2024-06-09	0	0	1.5	1.5	2	negative	negative	mild-moderate	mild-moderate
H32	Spirit	Red	B	2024-06-22	14	0	2	2	2	mild	mild	mild	moderate
H32	Spirit	Red	B	2024-07-06	28	0	1.5	2	0	mild	negative	mild	mild
H32	Spirit	Red	B	2024-07-20	42	3	3	2	0	negative	negative	mild-moderate	mild
H35	Tater	Red	B	2024-06-09	0	3	0	0	3	negative	negative	mild-moderate	moderate-severe
H35	Tater	Red	B	2024-06-22	14	0	2	0	3	negative	mild	moderate	severe
H35	Tater	Red	B	2024-07-06	28	0	1.5	0	3	negative	negative	moderate	moderate-severe
H35	Tater	Red	B	2024-07-20	42	2	0	2	0	negative	negative	moderate	moderate
H39	Sailor	Red	B	2024-06-09	0	0	1	3	0	negative	negative	mild-moderate	mild
H39	Sailor	Red	B	2024-06-22	14	0	2	0	2	negative	negative	mild	negative
H39	Sailor	Red	B	2024-07-06	28	0	2	0	1	negative	negative-mild	mild	mild
H39	Sailor	Red	B	2024-07-20	42	0	1	1	0	negative	negative	negative	negative

## Sheet: Lameness Locator Raw Output
Owner	Horse	Breed	Weight	Trial	When	Blocks	Surface	Notes	Analysis Type	Fore Stride Rate	Fore Strides	Fore Ratio Mean	Fore Signed Vector Sum	Fore Diff Min Mean	Fore Diff Min SD	Fore Diff Max Mean	Fore Diff Max SD	Hind Stride Rate	Hind Strides	Hind Ratio Mean	Hind Diff Min Mean	Hind Diff Min SD	Hind Diff Max Mean	Hind Diff Max SD	Delta	Stride Selection
BR	Aspen	Arabian	0	Straight Line	2024-06-09 07:12:48		Concrete		No Rider	1.48	18	0.48	1.16	1.04	4.66	-0.51	4.14	1.48	18	0.29	0.54	2.81	3.53	3.27	0.4	default
BR	Aspen	Arabian	0	Before Flexion/Manipulation	2024-06-09 07:14:38		Concrete		No Rider	1.61	8	0.29	-1.78	-1.23	5.13	-1.29	3.52	1.61	8	0.22	3.1	4.56	3.17	3.16	0.1	default
BR	Aspen	Arabian	0	LF Full Limb Flexion	2024-06-09 07:15:19		Concrete		No Rider	1.61	6	0.48	-3.24	-0.17	5.76	-3.23	5.69	1.61	7	0.26	7.02	12.08	1.12	5.23	0.1	default
BR	Aspen	Arabian	0	RF Full Limb Flexion	2024-06-09 07:17:32		Concrete		No Rider	1.55	10	0.41	-4.97	-4.26	4.78	2.55	6.34	1.55	11	0.2	1.96	7.96	2.15	4.03	0.1	default
BR	Aspen	Arabian	0	LH Full Limb Flexion	2024-06-09 07:18:27		Concrete		No Rider	1.62	10	0.62	-12.72	-12.04	6.26	4.11	5.49	1.62	11	0.62	-7.08	5.68	-16.59	6.2	0.1	default
BR	Aspen	Arabian	0	RH Full Limb Flexion	2024-06-09 07:20:32		Concrete		No Rider	1.61	13	0.52	8.88	6.83	5.31	5.68	4.74	1.61	14	0.91	14.86	13.14	23.97	13.36	0.2	default
BR	Aspen	Arabian	0	Straight Line	2024-06-23 10:09:29		Concrete		No Rider	1.4	17	0.62	0.6	0.52	3.73	0.29	5.49	1.4	18	0.26	2.13	2.38	4.16	1.78	0.4	default
BR	Aspen	Arabian	0	Before Flexion/Manipulation	2024-06-23 10:10:47		Concrete		No Rider	1.53	10	0.65	7.22	3.52	8.61	6.3	5.1	1.53	8	0.38	1.47	2.76	1.38	1.69	0.1	default
BR	Aspen	Arabian	0	RF Full Limb Flexion	2024-06-23 10:11:22		Concrete		No Rider	1.52	9	0.55	7.12	0.83	5.31	7.07	10.2	1.52	9	0.23	5.3	9.51	4.52	4.32	0.1	default
BR	Aspen	Arabian	0	LH Full Limb Flexion	2024-06-23 10:12:56		Concrete		No Rider	1.45	10	0.63	-8.29	-4.99	6.2	-6.62	5.11	1.45	11	0.24	4.83	7.14	4.44	8.15	0.1	default
BR	Aspen	Arabian	0	LH Full Limb Flexion	2024-06-23 10:14:35		Concrete		No Rider	1.5	10	0.71	-13.37	-9.37	3.54	-9.54	10.86	1.5	10	0.56	-2.41	7.51	-14.61	6.23	0.1	default
BR	Aspen	Arabian	0	RH Full Limb Flexion	2024-06-23 10:16:30		Concrete		No Rider	1.54	12	0.98	24.07	19.75	5.61	13.76	6.54	1.54	13	1.14	22.23	10.27	29.43	14.44	0.1	default
BR	Aspen	Arabian	0	Straight Line	2024-07-06 14:17:15		Concrete		No Rider	1.46	18	0.54	-4.66	-4.62	6.71	0.6	5.1	1.46	18	0.2	-0.04	1.97	1.98	1.79	0.3	default
BR	Aspen	Arabian	0	Before Flexion/Manipulation	2024-07-06 14:19:56		Concrete		No Rider	1.51	11	0.55	-12.35	-8.92	2.97	-8.54	4.71	1.51	12	0.14	1.45	7.23	-0.75	3.63	0.1	default
BR	Aspen	Arabian	0	RF Full Limb Flexion	2024-07-06 14:20:31		Concrete		No Rider	1.51	11	0.62	9.92	2.84	3.83	9.5	6.13	1.51	12	0.25	1.81	5.98	4.57	8.62	0.1	default
BR	Aspen	Arabian	0	LF Full Limb Flexion	2024-07-06 14:22:27		Concrete		No Rider	1.6	8	0.48	8.75	2.79	4.75	8.3	3.1	1.6	9	0.18	2.29	8.36	1.53	5.73	0.1	default
BR	Aspen	Arabian	0	LH Distal Limb Flexion	2024-07-06 14:24:02		Concrete		No Rider	1.53	10	0.91	-15.91	-15.22	5.02	-4.65	6.39	1.53	11	0.55	-6.29	6.61	-13.82	7.83	0.1	default
BR	Aspen	Arabian	0	RH Full Limb Flexion	2024-07-06 14:26:45		Concrete		No Rider	1.46	12	1.32	36.1	26.06	11.05	24.99	9.92	1.46	13	1.25	20.71	11.44	34.21	19.03	0.1	default
BR	Aspen	Arabian	0	Straight Line	2024-07-20 16:29:49		Concrete		No Rider	1.51	19	0.72	-4.88	-4.38	5.29	2.16	6.65	1.51	19	0.19	1.43	3.77	0.45	1.6	0.3	default
BR	Aspen	Arabian	0	Before Flexion/Manipulation	2024-07-20 16:33:07		Concrete		No Rider	1.57	10	0.7	-13.96	-11.21	5.1	-8.32	6.92	1.57	10	0.24	4.33	6.22	-3.26	6.01	0.1	default
BR	Aspen	Arabian	0	LF Full Limb Flexion	2024-07-20 16:33:40		Concrete		No Rider	1.5	11	0.3	1.29	1.29	2.41	-0.05	4.09	1.5	12	0.25	6.58	6.14	1.32	5.75	0.1	default
BR	Aspen	Arabian	0	RF Full Limb Flexion	2024-07-20 16:35:23		Concrete		No Rider	1.56	9	0.56	4.99	0.26	8.81	4.99	7.86	1.56	10	0.21	5.99	6.91	0.16	5.33	0.1	default
BR	Aspen	Arabian	0	LH Full Limb Flexion	2024-07-20 16:37:07		Concrete		No Rider	1.53	12	0.86	-17.3	-14.16	7.42	-9.93	8.68	1.53	13	0.5	-4.15	10.44	-12.4	6.75	0.1	default
BR	Aspen	Arabian	0	RH Full Limb Flexion	2024-07-20 16:38:54		Concrete		No Rider	1.57	10	0.85	17.7	15.13	9.11	9.18	9.7	1.57	11	1.01	18.52	9.92	26.24	9.44	0.1	default
BR	Big Dash		0	Straight Line	2024-06-09 14:16:54		Concrete		No Rider	1.37	15	0.48	3.95	1.43	6.36	-3.68	5.91	1.37	15	0.52	5.13	4.76	-9.84	2.09	0.4	default
BR	Big Dash		0	Before Flexion/Manipulation	2024-06-09 14:19:08		Concrete		No Rider	1.52	7	0.37	3.45	3.45	5.07	0.2	3.12	1.52	8	0.36	9.33	7.33	-5.9	6.02	0.1	default
BR	Big Dash		0	LF Fetlock Flexion	2024-06-09 14:20:07		Concrete		No Rider	1.51	8	0.66	12.83	12.59	9.95	2.47	5.66	1.51	9	0.6	2.86	4.2	-16.51	11.89	0.1	default
BR	Big Dash		0	RF Full Limb Flexion	2024-06-09 14:21:32		Concrete		No Rider	1.43	11	0.53	12.38	12.38	3.94	0.28	3.39	1.43	11	0.36	-0.56	4.32	-9.91	5.55	0.1	default
BR	Big Dash		0	LH Full Limb Flexion	2024-06-09 14:23:12		Concrete		No Rider	1.51	9	0.38	4.3	2.34	3.35	-3.61	4.01	1.51	10	0.45	2.62	4.97	-11.73	6.02	0.1	default
BR	Big Dash		0	RH Full Limb Flexion	2024-06-09 14:24:52		Concrete		No Rider	1.49	9	0.33	-6.51	-4.66	2.23	-4.55	2.86	1.49	10	0.23	2.46	6.64	-5.07	4.27	0.1	default
BR	Big Dash		0	Straight Line	2024-06-23 10:39:24		Concrete		No Rider	1.34	18	0.52	4.56	4.38	4.84	-1.27	8.96	1.34	18	0.49	1.53	9.58	-6.27	8.61	0.4	default
BR	Big Dash		0	Before Flexion/Manipulation	2024-06-23 10:40:38		Concrete		No Rider	1.49	8	0.35	1.17	0.93	6.22	-0.71	4.81	1.49	8	0.26	2.88	5.2	-5.82	4.33	0.1	default
BR	Big Dash		0	LF Full Limb Flexion	2024-06-23 10:41:19		Concrete		No Rider	1.47	9	0.28	3.93	1.76	2.23	-3.51	3.16	1.47	10	0.26	2.25	5.05	-5.46	6.07	0.1	default
BR	Big Dash		0	RF Full Limb Flexion	2024-06-23 10:43:49		Concrete		No Rider	1.43	10	0.3	1.61	0.18	3.8	-1.6	3.71	1.43	11	0.3	-3.2	5.05	-6.23	4.87	0.1	default
BR	Big Dash		0	RH Full Limb Flexion	2024-06-23 10:45:22		Concrete		No Rider	1.46	9	0.35	3.14	2.83	6.27	-1.37	3.13	1.46	10	0.22	2.06	3.78	-3.48	5.69	0.1	default
BR	Big Dash		0	LH Full Limb Flexion	2024-06-23 10:47:15		Concrete		No Rider	1.44	10	0.52	-9.89	-4.86	2.25	-8.61	5.4	1.44	11	0.61	-5.02	6.77	-15.57	5.21	0.1	default
BR	Big Dash		0	Straight Line	2024-07-07 12:14:25		Concrete		No Rider	1.4	14	0.71	11.1	9.32	7.75	-6.02	8.19	1.4	14	0.52	2.12	3.61	-13.07	10.84	0.4	default
BR	Big Dash		0	Before Flexion/Manipulation	2024-07-07 12:17:51		Concrete		No Rider	1.53	7	0.49	9.28	6.87	7.18	-6.24	3.49	1.53	7	0.3	4.36	6.98	-6.33	5.38	0.1	default
BR	Big Dash		0	LF Full Limb Flexion	2024-07-07 12:18:00		Concrete		No Rider	1.53	9	0.71	8.26	3.75	5.95	-7.36	6.09	1.53	10	0.49	-3.9	21.59	-8.45	13.43	0.1	default
BR	Big Dash		0	RF Full Limb Flexion	2024-07-07 12:20:45		Concrete		No Rider	1.59	7	0.65	-4.11	-4.11	12.85	-0.14	7.13	1.59	8	0.38	2.58	8.77	-8.82	5.43	0.1	default
BR	Big Dash		0	RH Full Limb Flexion	2024-07-07 12:22:25		Concrete		No Rider	1.5	8	0.29	-0.75	-0.13	5.46	0.74	2.47	1.5	8	0.23	6.26	5.34	-3.74	4.66	0.1	default
BR	Big Dash		0	LH Full Limb Flexion	2024-07-07 12:24:00		Concrete		No Rider	1.46	8	0.61	-6.47	-1.48	5.54	-6.3	7.65	1.46	8	0.51	0.92	8.59	-14.2	3.48	0.1	default
BR	Big Dash		0	Straight Line	2024-07-21 12:55:59		Concrete		No Rider	1.45	17	0.51	3.99	0.01	4.87	-3.99	6.08	1.45	16	0.3	-0.58	3.06	-4.6	2.73	0.4	default
BR	Big Dash		0	Before Flexion/Manipulation	2024-07-21 12:56:56		Concrete		No Rider	1.47	8	0.34	2.4	1.33	4.44	2	4.49	1.47	8	0.27	3.05	7.07	-5.13	5.47	0.1	default
BR	Big Dash		0	RF Full Limb Flexion	2024-07-21 12:57:57		Concrete		No Rider	1.47	9	0.46	-3.88	-3.77	9.18	-0.93	4.16	1.47	9	0.26	1.23	3.72	-5.46	5.56	0.1	default
BR	Big Dash		0	LF Full Limb Flexion	2024-07-21 12:59:18		Concrete		No Rider	1.46	8	0.59	-11.57	-3.12	5.59	-11.14	5.84	1.46	9	0.34	0.29	5.58	-7.21	5.23	0.1	default
BR	Big Dash		0	RH Full Limb Flexion	2024-07-21 13:00:44		Concrete		No Rider	1.51	8	0.28	3.28	1.85	2.13	-2.7	4.27	1.51	8	0.34	7.49	6.01	1.89	9.57	0.1	default
BR	Big Dash		0	LH Full Limb Flexion	2024-07-21 13:02:51		Concrete		No Rider	1.47	8	0.57	-12.17	-4.93	3.92	-11.13	5.82	1.47	8	0.36	-1.52	3.18	-10.86	7.57	0.1	default
BR	Billups	AQHA	0	Straight Line	2024-06-08 14:55:51		Concrete		No Rider	1.48	16	1.12	29.36	25.4	6.57	14.73	6.12	1.48	15	0.32	4.03	2.93	6.97	1.9	0.4	default
BR	Billups	AQHA	0	Before Flexion/Manipulation	2024-06-08 14:56:54		Concrete		No Rider	1.5	7	1.02	23.55	21.45	6.86	9.73	10.22	1.5	7	0.3	5.75	1.96	6.61	1.34	0.1	default
BR	Billups	AQHA	0	LF Full Limb Flexion	2024-06-08 14:57:30		Concrete		No Rider	1.46	19	1.03	25.79	21.8	10.82	13.78	7.94	1.46	21	0.28	5.14	7.65	4.23	5.26	0.1	default
BR	Billups	AQHA	0	RF Full Limb Flexion	2024-06-08 14:59:37		Concrete		No Rider	1.52	18	0.95	23.22	17.8	7.25	14.91	6.47	1.52	18	0.35	6.78	8.08	7.83	4.24	0.1	default
BR	Billups	AQHA	0	LH Full Limb Flexion	2024-06-08 15:01:17		Concrete		No Rider	1.5	19	0.61	8.55	7.06	9.67	4.82	8.66	1.5	20	0.55	-2.62	10.36	-10.75	13.5	0.1	default
BR	Billups	AQHA	0	RH Full Limb Flexion	2024-06-08 15:03:12		Concrete		No Rider	1.5	19	1.49	38.79	31.04	7.32	23.26	13.47	1.5	21	0.6	11.62	7.9	13.83	7.08	0.1	default
BR	Billups	AQHA	0	Straight Line	2024-06-23 08:49:05		Concrete		No Rider	1.48	17	1.32	38.38	32.67	14.64	20.15	9.94	1.48	17	0.42	5.27	2.3	10.67	4.03	0.4	default
BR	Billups	AQHA	0	Before Flexion/Manipulation	2024-06-23 08:51:38		Concrete		No Rider	1.49	10	1.43	35.19	30.44	5.25	17.64	7.23	1.49	10	0.33	5.37	7.52	8.14	4.38	0.1	default
BR	Billups	AQHA	0	LF Full Limb Flexion	2024-06-23 08:52:18		Concrete		No Rider	1.48	11	1.13	31.26	27.46	10.37	14.93	9.58	1.48	11	0.34	9.22	8.38	5.95	4.35	0.1	default
BR	Billups	AQHA	0	RF Full Limb Flexion	2024-06-23 08:54:12		Concrete		No Rider	1.53	10	1.14	29.82	22.69	4.06	19.35	10.54	1.53	11	0.51	9.69	9.51	13.17	4.93	0.1	default
BR	Billups	AQHA	0	LH Full Limb Flexion	2024-06-23 08:55:55		Concrete		No Rider	1.55	8	0.75	7.48	0.24	8.28	-7.48	11.51	1.55	8	1.09	-7.54	9.2	-27.52	9.76	0.1	default
BR	Billups	AQHA	0	RH Full Limb Flexion	2024-06-23 08:57:41		Concrete		No Rider	1.61	10	3.29	89.09	78.71	12.84	41.74	17.25	1.61	10	1.41	25.92	14.32	32.21	10.55	0.1	default
BR	Billups	AQHA	0	Straight Line	2024-07-06 14:59:49		Concrete		No Rider	1.47	17	1.56	48.18	42.94	9.67	21.85	10.47	1.47	17	0.21	-0.56	2.22	2.56	3.39	0.4	default
BR	Billups	AQHA	0	Before Flexion/Manipulation	2024-07-06 15:00:47		Concrete		No Rider	1.48	9	1.62	35.18	31.61	19.2	15.45	10.29	1.48	9	0.22	-0.17	7.7	-2.85	7.55	0.1	default
BR	Billups	AQHA	0	LF Full Limb Flexion	2024-07-06 15:01:31		Concrete		No Rider	1.51	11	1.92	49.78	43.82	8.9	23.63	7.73	1.51	11	0.19	0.67	5.38	-1.17	4.38	0.1	default
BR	Billups	AQHA	0	RF Full Limb Flexion	2024-07-06 15:03:26		Concrete		No Rider	1.5	11	1.73	45.61	34.04	7.02	30.37	8.61	1.5	12	0.21	3.15	6.34	3.13	5.81	0.1	default
BR	Billups	AQHA	0	LH Full Limb Flexion	2024-07-06 15:05:10		Concrete		No Rider	1.52	9	1.06	12.2	2.93	15.02	-11.85	13.68	1.52	9	1.45	-19.89	12.01	-37.44	11.23	0.1	default
BR	Billups	AQHA	0	RH Full Limb Flexion	2024-07-06 15:07:05		Concrete		No Rider	1.55	10	3.07	81.65	70.63	19.19	40.96	18.88	1.55	11	0.89	12.93	10.23	23.28	11.55	0.1	default
BR	Billups	AQHA	0	Straight Line	2024-07-21 10:13:36		Concrete		No Rider	1.45	17	1.05	31.57	29.03	6.24	12.39	4.89	1.45	17	0.23	-2.13	1.06	0.24	2.25	0.4	default
BR	Billups	AQHA	0	Before Flexion/Manipulation	2024-07-21 10:14:32		Concrete		No Rider	1.45	10	1.08	26.07	22.44	5.74	13.27	4.68	1.45	10	0.17	2.01	6.08	1.45	5.84	0.1	default
BR	Billups	AQHA	0	LF Full Limb Flexion	2024-07-21 10:15:05		Concrete		No Rider	1.43	10	2.17	54.16	49.12	14.45	22.81	9.91	1.43	10	0.21	-0.21	7.03	-3.39	3.86	0.1	default
BR	Billups	AQHA	0	RF Full Limb Flexion	2024-07-21 10:16:56		Concrete		No Rider	1.51	9	1.28	25.6	19.38	12.23	16.73	9.08	1.51	10	0.21	3.3	6.57	1.08	5.85	0.1	default
BR	Billups	AQHA	0	LH Full Limb Flexion	2024-07-21 10:18:00		Concrete		No Rider	1.49	11	1.56	-31.15	-1.44	20.8	-31.12	22.3	1.49	11	1.59	-21.09	12.06	-41.9	14.4	0.1	default
BR	Billups	AQHA	0	RH Full Limb Flexion	2024-07-21 10:20:51		Concrete		No Rider	0.93	14	1.11	20.55	20.55	8.71	0.07	6.83	0.93	21	0.71	11.03	12.05	5.42	17.82	0.4	default
BR	Billy		0	Straight Line	2024-06-08 13:11:11		Concrete		No Rider	1.53	22	0.57	-12.95	-5.59	7.9	-11.69	5.81	1.53	21	0.47	-8.06	2.16	-10.56	2.81	0.1	default
BR	Billy		0	Before Flexion/Manipulation	2024-06-08 13:12:44		Concrete		No Rider	1.57	13	0.52	-10.45	-7.47	5.85	-7.31	6.64	1.57	13	0.49	-3.82	8.87	-12.42	2.18	0.1	default
BR	Billy		0	RF Distal Limb Flexion	2024-06-08 13:14:04		Concrete		No Rider	1.59	9	0.73	-14.17	-7.63	6.1	11.94	6.75	1.59	9	0.35	-4.47	6.9	-4.96	6.94	0.1	default
BR	Billy		0	LF Distal Limb Flexion	2024-06-08 13:19:11		Concrete		No Rider	1.55	22	0.89	-22.2	-13.47	7.5	-17.65	8.66	1.55	23	0.41	-3.72	5.5	-9.79	4.88	0.1	default
BR	Billy		0	RH Distal Limb Flexion	2024-06-08 13:21:08		Concrete		No Rider	1.53	21	0.63	-11.84	-9.17	9.41	-7.49	5.49	1.53	23	0.24	0.09	6.83	-3.88	5.83	0.1	default
BR	Billy		0	LH Distal Limb Flexion	2024-06-08 13:23:08		Concrete		No Rider	1.48	10	1.04	-25.43	-18.22	11.54	-17.74	7.79	1.48	11	0.56	-5.35	5.21	-14.57	5.12	0.1	default
BR	Billy		0	Straight Line	2024-06-22 12:58:20		Concrete		No Rider	1.51	18	0.53	-9.79	-4.44	4.84	-8.72	9.7	1.51	18	0.36	-7.37	2.1	-6.53	2.47	0.1	default
BR	Billy		0	Before Flexion/Manipulation	2024-06-22 13:00:36		Concrete		No Rider	1.52	10	0.4	-9.52	-3.74	3.34	-8.75	2.7	1.52	10	0.49	-7.08	6.32	-11.75	4.3	0.1	default
BR	Billy		0	RF Full Limb Flexion	2024-06-22 13:01:24		Concrete		No Rider	1.5	10	0.34	-2.07	-1.98	5.14	0.59	4.71	1.5	10	0.48	-5.52	4.54	-12.46	5.91	0.1	default
BR	Billy		0	LF Full Limb Flexion	2024-06-22 13:03:09		Concrete		No Rider	1.52	11	1.23	-32.6	-14.72	3.45	-29.09	7.53	1.52	11	0.51	-7.15	4.96	-13.32	4.78	0.1	default
BR	Billy		0	RH Full Limb Flexion	2024-06-22 13:04:53		Concrete		No Rider	1.54	10	0.43	-6.9	-1.66	6	-6.69	4.95	1.54	10	0.24	-2.71	6.89	-5.11	4.37	0.1	default
BR	Billy		0	LH Full Limb Flexion	2024-06-22 13:06:51		Concrete		No Rider	1.49	12	0.72	-17.79	-10.53	4.29	-14.34	7.2	1.49	12	0.94	-9.15	5.81	-25.88	4.78	0.1	default
BR	Billy		0	Straight Line	2024-07-06 13:26:27		Concrete		No Rider	1.53	21	0.61	14.96	14.95	5.2	-0.58	4.73	1.53	21	0.39	-4.84	1.83	-8.77	3.09	0.1	default
BR	Billy		0	Before Flexion/Manipulation	2024-07-06 13:27:45		Concrete		No Rider	1.55	11	0.52	10.09	10.03	4.4	-1.11	8.07	1.55	11	0.41	-3.55	5.02	-10.95	4.97	0.1	default
BR	Billy		0	LF Full Limb Flexion	2024-07-06 13:28:22		Concrete		No Rider	1.51	12	0.72	16.1	2.16	7.54	-15.95	8.87	1.51	12	0.38	-3.42	6.18	-9.98	4.39	0.1	default
BR	Billy		0	RF Full Limb Flexion	2024-07-06 13:30:04		Concrete		No Rider	1.5	12	1.11	26.86	19.79	9.37	18.16	6.69	1.5	12	0.37	-4.41	6.55	-8.51	4.95	0.1	default
BR	Billy		0	RH Full Limb Flexion	2024-07-06 13:31:52		Concrete		No Rider	1.5	11	0.71	15.19	13.78	7.68	6.39	5.03	1.5	11	0.19	0.45	4.48	-2.99	5.83	0.1	default
BR	Billy		0	LH Full Limb Flexion	2024-07-06 13:34:06		Concrete		No Rider	1.56	10	0.6	-13.69	-7.17	5.67	-11.67	6.39	1.56	10	0.92	-9.63	7.3	-25.03	5.53	0.1	default
BR	Billy		0	Straight Line	2024-07-20 13:39:56		Concrete		No Rider	1.47	19	0.62	-14.21	-11	7.21	-9	10.84	1.47	19	0.29	-3.48	3.14	-3.98	2	0.2	default
BR	Billy		0	Before Flexion/Manipulation	2024-07-20 13:41:06		Concrete		No Rider	1.64	6	0.47	-8.2	-8.06	6.55	-1.47	8.17	1.64	7	0.26	1.2	8.61	-5.65	6.17	0.1	default
BR	Billy		0	RF Full Limb Flexion	2024-07-20 13:41:41		Concrete		No Rider	1.47	13	0.6	7.56	2.87	7.98	7	7.59	1.47	13	0.21	0.22	5.15	-4.61	4.23	0.1	default
BR	Billy		0	LF Full Limb Flexion	2024-07-20 13:43:34		Concrete		No Rider	1.5	11	0.72	-16.84	-4.97	8.39	-16.09	8.01	1.5	12	0.26	-1.23	5.87	-5.84	3.84	0.1	default
BR	Billy		0	RH Full Limb Flexion	2024-07-20 13:45:28		Concrete		No Rider	1.46	12	0.58	9.35	8.4	4.21	4.1	3.98	1.46	13	0.16	4.56	5.39	-1.48	2.65	0.1	default
BR	Billy		0	LH Full Limb Flexion	2024-07-20 13:47:34		Concrete		No Rider	1.55	10	0.64	-15.55	-10.73	3	-11.24	4.87	1.55	10	0.7	-8.51	6.7	-18.29	4.15	0.1	default
BR	Brevity	Arabian	0	Straight Line	2024-06-08 13:28:43		Concrete		No Rider	1.4	18	0.74	16.25	9.46	4.16	13.21	6.64	1.4	18	0.23	-0.1	3.04	-1.01	3.51	0.2	default
BR	Brevity	Arabian	0	Before Flexion/Manipulation	2024-06-08 13:29:36		Concrete		No Rider	1.47	7	0.69	15.57	13.64	6.84	7.52	9.72	1.47	8	0.22	0.6	10.01	2.03	4.25	0.1	default
BR	Brevity	Arabian	0	LF Distal Limb Flexion	2024-06-08 13:30:23		Concrete		No Rider	1.39	20	0.64	5.84	3.95	7.61	4.29	10.18	1.39	22	0.27	1.84	4.67	-3.45	5.83	0.1	default
BR	Brevity	Arabian	0	RF Distal Limb Flexion	2024-06-08 13:33:31		Concrete		No Rider	1.44	18	0.94	18.5	10.53	5.81	15.22	5.13	1.44	18	0.19	2.17	7.54	1.56	4.23	0.1	default
BR	Brevity	Arabian	0	RH Distal Limb Flexion	2024-06-08 13:35:28		Concrete		No Rider	1.43	20	1.18	28.16	17.23	7.42	22.27	6.28	1.43	20	0.42	3.4	6.39	9.35	6.41	0.1	default
BR	Brevity	Arabian	0	LH Distal Limb Flexion	2024-06-08 13:37:25		Concrete		No Rider	1.44	17	0.69	-2.61	-0.86	6.29	2.47	9.06	1.44	18	0.41	4.48	6.69	-7.86	7.74	0.1	default
BR	Brevity	Arabian	0	Straight Line	2024-06-23 08:11:41		Concrete		No Rider	1.42	18	0.65	9.91	8.04	6.46	5.8	5.06	1.42	18	0.28	-0.11	2.7	-3.48	5.07	0.3	default
BR	Brevity	Arabian	0	Before Flexion/Manipulation	2024-06-23 08:13:40		Concrete		No Rider	1.37	9	0.65	13.82	9.85	4	9.7	6.05	1.37	9	0.17	1.39	6.31	1.6	2.31	0.1	default
BR	Brevity	Arabian	0	LF Full Limb Flexion	2024-06-23 08:14:23		Concrete		No Rider	1.43	8	0.66	14.61	14.61	4.5	0.02	4.93	1.43	8	0.28	3.51	8.17	-3.32	5.16	0.1	default
BR	Brevity	Arabian	0	RF Full Limb Flexion	2024-06-23 08:16:33		Concrete		No Rider	1.45	10	0.79	16.99	13.39	4.46	10.45	5.38	1.45	10	0.25	-0.15	7.63	2.66	7.5	0.1	default
BR	Brevity	Arabian	0	RH Full Limb Flexion	2024-06-23 08:18:01		Concrete		No Rider	1.5	8	0.81	17.17	14.24	6.88	9.59	5.99	1.5	9	0.38	6.93	6.85	7.88	5.74	0.1	default
BR	Brevity	Arabian	0	LH Full Limb Flexion	2024-06-23 08:19:54		Concrete		No Rider	1.39	10	0.64	-10.85	-2.4	8.74	-10.58	9.84	1.39	10	0.54	4.22	5.1	-13.37	5.64	0.1	default
BR	Brevity	Arabian	0	Straight Line	2024-07-06 13:37:09		Concrete		No Rider	1.36	18	0.76	14.09	9.37	6.83	10.52	9.11	1.36	18	0.25	0.82	2.54	3.89	3.24	0.3	default
BR	Brevity	Arabian	0	Before Flexion/Manipulation	2024-07-06 13:40:50		Concrete		No Rider	1.35	10	0.97	19.88	11.38	6.27	16.3	8.5	1.35	10	0.27	2.05	9.9	3.28	4.01	0.1	default
BR	Brevity	Arabian	0	LF Full Limb Flexion	2024-07-06 13:41:25		Concrete		No Rider	1.43	8	0.97	20.99	20.46	8.99	4.72	9.42	1.43	9	0.28	5.13	10.17	-5.16	6.2	0.1	default
BR	Brevity	Arabian	0	RF Full Limb Flexion	2024-07-06 13:43:32		Concrete		No Rider	1.46	11	1.41	32.33	18.75	5.5	26.34	5.37	1.46	11	0.38	1.43	6.78	7.41	5.32	0.1	default
BR	Brevity	Arabian	0	LH Full Limb Flexion	2024-07-06 13:45:26		Concrete		No Rider	1.38	9	0.47	4.77	2.58	7.3	-4.01	7	1.38	9	0.42	7.22	5.77	-9.65	4.65	0.1	default
BR	Brevity	Arabian	0	RH Full Limb Flexion	2024-07-06 13:47:24		Concrete		No Rider	1.19	13	0.7	16.19	14.11	5.17	7.92	9.41	1.19	13	0.36	-1.14	3.25	6.66	5.75	0.2	default
BR	Brevity	Arabian	0	Straight Line	2024-07-20 17:29:28		Concrete		No Rider	1.38	17	0.85	17.36	12.57	6.47	11.98	5.36	1.38	17	0.28	0.68	2.39	4.34	3.08	0.4	default
BR	Brevity	Arabian	0	Before Flexion/Manipulation	2024-07-20 17:30:36		Concrete		No Rider	1.49	8	0.71	13.21	13.18	6.63	0.75	6.46	1.49	9	0.25	2.1	7.12	-1.27	5.88	0.1	default
BR	Brevity	Arabian	0	LF Full Limb Flexion	2024-07-20 17:31:08		Concrete		No Rider	1.38	9	1.05	23.77	23.49	8.95	3.67	9.92	1.38	9	0.27	4.41	6.13	1.72	4.92	0.1	default
BR	Brevity	Arabian	0	RF Full Limb Flexion	2024-07-20 17:32:58		Concrete		No Rider	1.37	7	1.15	19.77	17.98	14.23	8.21	14.51	1.37	7	0.22	2.25	6.79	0.51	3.51	0.2	default
BR	Brevity	Arabian	0	LH Full Limb Flexion	2024-07-20 17:34:42		Concrete		No Rider	1.45	8	0.44	-6.4	-5.37	6.25	-3.47	2.21	1.45	8	0.61	5.26	9.42	-16.42	4.51	0.1	default
BR	Brevity	Arabian	0	RH Full Limb Flexion	2024-07-20 17:36:45		Concrete		No Rider	1.4	10	1.4	33.19	25.7	7.99	21	4.69	1.4	10	0.53	-0.23	4.01	13	7.41	0.1	default
BR	Buggz	AQHA	0	Straight Line	2024-06-09 07:41:24		Concrete		No Rider	1.58	16	0.82	7.71	3.49	13.16	6.88	7.39	1.58	15	0.44	7.67	3.97	10.81	4.07	0.4	default
BR	Buggz	AQHA	0	Before Flexion/Manipulation	2024-06-09 07:42:15		Concrete		No Rider	1.66	7	0.65	13.6	8.55	6.7	10.57	6.83	1.66	8	0.41	10.42	10.44	8.17	7.2	0.1	default
BR	Buggz	AQHA	0	LF Full Limb Flexion	2024-06-09 07:42:53		Concrete		No Rider	1.66	8	0.62	12.95	12.48	7.28	3.44	4.3	1.66	9	0.32	7.83	7.47	1.11	7.67	0.1	default
BR	Buggz	AQHA	0	RF Full Limb Flexion	2024-06-09 07:44:27		Concrete		No Rider	1.71	8	0.69	14.54	9.22	7	11.24	4.32	1.71	9	0.57	11.7	7.54	12.64	8.92	0.1	default
BR	Buggz	AQHA	0	LH Full Limb Flexion	2024-06-09 07:45:53		Concrete		No Rider	1.67	8	0.91	22.05	16.88	13.08	14.2	10.33	1.67	9	0.36	7.86	8.11	6.77	8.22	0.1	default
BR	Buggz	AQHA	0	RH Full Limb Flexion	2024-06-09 07:47:05		Concrete		No Rider	1.7	8	1.18	31.03	23.77	9.61	19.95	8.17	1.7	9	0.95	20.71	10.5	23.01	6.62	0.1	default
BR	Buggz	AQHA	0	Straight Line	2024-06-22 09:55:55		Concrete		No Rider	1.52	16	1.11	21.67	18.45	18.9	11.36	10.83	1.52	16	0.64	11.98	5.31	10.08	7.59	0.4	default
BR	Buggz	AQHA	0	Before Flexion/Manipulation	2024-06-22 10:00:47		Concrete		No Rider	1.62	9	0.86	-5.31	-4.72	14.89	2.44	8.73	1.62	10	0.3	9.09	9.03	4.44	3.99	0.1	default
BR	Buggz	AQHA	0	LF Full Limb Flexion	2024-06-22 10:01:23		Concrete		No Rider	1.6	8	0.87	3.81	2.79	16.37	2.59	10.3	1.6	9	0.23	7.52	11.17	2.37	3.75	0.1	default
BR	Buggz	AQHA	0	RF Full Limb Flexion	2024-06-22 10:03:32		Concrete		No Rider	1.68	8	0.84	11.63	9.32	10.89	6.95	8.03	1.68	8	0.45	8.95	10.53	8.86	5.98	0.1	default
BR	Buggz	AQHA	0	LH Full Limb Flexion	2024-06-22 10:05:03		Concrete		No Rider	1.61	8	1.08	-22.56	-20.04	17.55	-10.36	13.07	1.61	8	0.33	4.14	9.33	-0.44	5.75	0.1	default
BR	Buggz	AQHA	0	RH Full Limb Flexion	2024-06-22 10:06:49		Concrete		No Rider	1.71	9	1.04	23.34	18.39	13.64	14.37	12.43	1.71	9	1.69	31.28	20.89	33.94	10.23	0.1	default
BR	Buggz	AQHA	0	Straight Line	2024-07-07 10:12:22		Concrete		No Rider	1.56	19	1.39	37.33	32.72	20.82	17.96	12.56	1.56	19	0.59	6.82	15.24	2.22	23.93	0.3	default
BR	Buggz	AQHA	0	Before Flexion/Manipulation	2024-07-07 10:18:02		Concrete		No Rider	1.73	9	1.17	30.27	29.07	7.47	8.43	7.08	1.73	10	0.43	9.8	9.29	9.45	5.91	0.1	default
BR	Buggz	AQHA	0	LF Full Limb Flexion	2024-07-07 10:18:35		Concrete		No Rider	1.62	10	1.88	52.23	47.74	10.7	21.18	8.83	1.62	11	0.27	6.03	7.48	0.77	4.9	0.1	default
BR	Buggz	AQHA	0	RF Full Limb Flexion	2024-07-07 10:20:24		Concrete		No Rider	1.61	10	1.16	25.51	19.05	11.85	16.97	6.55	1.61	11	0.37	9.79	5.51	5.87	6.37	0.1	default
BR	Buggz	AQHA	0	LH Full Limb Flexion	2024-07-07 10:22:03		Concrete		No Rider	1.65	11	2.1	56.57	49.68	11.3	27.06	10.24	1.65	12	0.62	8.53	5.75	13.64	9.68	0.1	default
BR	Buggz	AQHA	0	RH Full Limb Flexion	2024-07-07 10:24:05		Concrete		No Rider	1.74	9	2.28	56.83	51.62	27.19	23.79	7.79	1.74	9	0.82	15.01	8.39	21.74	7.46	0.1	default
BR	Buggz	AQHA	0	Straight Line	2024-07-20 17:39:45		Concrete		No Rider	1.54	16	1.61	45.52	37.69	12.73	25.52	13.29	1.54	16	0.56	11.41	3.76	8.44	3.88	0.4	default
BR	Buggz	AQHA	0	Before Flexion/Manipulation	2024-07-20 17:44:10		Concrete		No Rider	1.61	8	1.51	40.37	31.64	10.79	25.08	7.76	1.61	9	0.53	14.98	9.15	8.52	4.2	0.1	default
BR	Buggz	AQHA	0	LF Full Limb Flexion	2024-07-20 17:44:42		Concrete		No Rider	1.57	10	1.6	40.79	34.3	15.81	22.07	11.74	1.57	10	0.27	8.82	7.91	0.49	4	0.1	default
BR	Buggz	AQHA	0	RF Full Limb Flexion	2024-07-20 17:46:02		Concrete		No Rider	1.59	8	1.63	40.4	33.6	10.37	22.43	7.55	1.59	9	0.43	11.89	9.88	7.58	5.4	0.1	default
BR	Buggz	AQHA	0	LH Full Limb Flexion	2024-07-20 17:47:44		Concrete		No Rider	1.63	8	1.43	33.57	24.08	5.25	23.39	6.54	1.63	9	0.31	8.95	9.01	1.65	5.93	0.1	default
BR	Buggz	AQHA	0	RH Full Limb Flexion	2024-07-20 17:49:13		Concrete		No Rider	1.59	8	1.7	41.99	32.52	8.69	26.56	3.45	1.59	8	0.67	17.13	4.46	11.39	2.56	0.1	default
BR	Cam		0	Straight Line	2024-06-09 09:32:16		Concrete		No Rider	1.5	15	0.69	8.12	6.29	5.75	5.13	10.21	1.5	14	0.43	3.49	4.13	-5.98	7.37	0.4	default
BR	Cam		0	Before Flexion/Manipulation	2024-06-09 09:36:48		Concrete		No Rider	1.7	7	0.48	1.21	1.13	9.68	-0.43	7.7	1.7	7	0.38	6.25	3.15	-1.07	6.14	0.1	default
BR	Cam		0	LF Full Limb Flexion	2024-06-09 09:37:20		Concrete		No Rider	1.66	8	0.35	4.86	4.55	4.37	-1.7	5.61	1.66	7	0.44	3.85	3.88	-6.85	6.02	0.1	default
BR	Cam		0	RF Full Limb Flexion	2024-06-09 09:38:42		Concrete		No Rider	1.67	8	0.6	-3.28	-2.59	7.06	2.02	8.55	1.67	9	0.3	5.58	9.05	-3.74	8.14	0.1	default
BR	Cam		0	RH Full Limb Flexion	2024-06-09 09:40:15		Concrete		No Rider	1.72	8	0.43	5.22	0.95	5.35	5.13	3.16	1.72	8	0.27	3.61	5.33	0.49	3.15	0.1	default
BR	Cam		0	LH Full Limb Flexion	2024-06-09 09:41:39		Concrete		No Rider	1.74	14	0.43	2.33	1.15	5.93	2.03	6.65	1.74	15	0.44	-0.54	10.05	-9.68	6.42	0.1	default
BR	Cam		0	Straight Line	2024-06-22 14:21:34		Concrete		No Rider	1.63	14	0.7	2.94	2.03	12.77	2.13	7.52	1.63	14	0.38	1.62	3.85	-7.82	3.63	0.4	default
BR	Cam		0	Before Flexion/Manipulation	2024-06-22 14:23:42		Concrete		No Rider	1.7	8	0.51	-1.62	-1.01	5.22	1.27	7.87	1.7	9	0.35	1.88	8.91	-8.84	6.88	0.1	default
BR	Cam		0	LF Full Limb Flexion	2024-06-22 14:24:18		Concrete		No Rider	1.65	7	0.52	6.76	4.44	4.64	-5.09	7.44	1.65	8	0.35	1.6	8.77	-8.42	8.73	0.1	default
BR	Cam		0	RF Full Limb Flexion	2024-06-22 14:26:21		Concrete		No Rider	1.67	6	0.57	1.56	0.15	4.25	1.55	8.28	1.67	7	0.29	4.8	9.17	-5.22	6.68	0.1	default
BR	Cam		0	RH Full Limb Flexion	2024-06-22 14:28:08		Concrete		No Rider	1.73	8	0.46	-3.08	-2.13	4.64	-2.22	5.93	1.73	7	0.35	4.48	5.16	-3.24	2.63	0.1	default
BR	Cam		0	LH Full Limb Flexion	2024-06-22 14:29:43		Concrete		No Rider	1.68	8	0.45	-7.69	-2.2	3.65	7.37	5.42	1.68	9	0.56	-6.89	8.91	-14.1	9.28	0.1	default
BR	Cam		0	Straight Line	2024-07-07 08:42:45		Concrete		No Rider	1.63	17	0.79	7.9	7.72	13.99	1.65	10.76	1.63	16	0.39	3.79	4.28	-3.74	7.02	0.4	default
BR	Cam		0	Before Flexion/Manipulation	2024-07-07 08:46:10		Concrete		No Rider	1.83	7	1	21.75	13.52	16.52	17.04	22.5	1.83	6	0.39	6.75	5.96	-2.28	3.59	0.1	default
BR	Cam		0	LF Full Limb Flexion	2024-07-07 08:46:45		Concrete		No Rider	1.7	8	0.76	13.6	13.18	6.79	3.36	9.97	1.7	9	0.22	2.69	7.77	-2.56	6.43	0.1	default
BR	Cam		0	RF Full Limb Flexion	2024-07-07 08:48:15		Concrete		No Rider	1.74	9	0.47	6.96	4.04	3.92	5.66	5.71	1.74	10	0.31	3.4	7.49	-1.15	8.13	0.1	default
BR	Cam		0	LH Full Limb Flexion	2024-07-07 08:49:48		Concrete		No Rider	1.75	9	0.53	-3.13	-1.35	6.14	2.83	11.06	1.75	8	0.44	-7.37	2.22	-9.29	5.77	0.1	default
BR	Cam		0	RH Full Limb Flexion	2024-07-07 08:51:31		Concrete		No Rider	1.72	8	0.64	14	11.29	5.68	8.29	10.28	1.72	8	0.39	11.36	4.03	4.54	3.51	0.1	default
BR	Cam		0	Straight Line	2024-07-21 10:42:28		Concrete		No Rider	1.5	18	0.87	5.48	2.45	18.72	4.91	10.59	1.5	18	0.44	8.33	6.12	-0.15	9.33	0.2	default
BR	Cam		0	Before Flexion/Manipulation	2024-07-21 10:44:40		Concrete		No Rider	1.56	12	0.84	5.92	4.77	19.54	3.5	17.53	1.56	12	0.36	6.13	6.14	2.6	6.98	0.18	manual
BR	Cam		0	LF Full Limb Flexion	2024-07-21 10:45:22		Concrete		No Rider	1.12	19	0.93	4.81	4.8	8.46	0.19	12.61	1.12	19	1.05	9.49	20.45	-0.69	9.55	0.5	default
BR	Cam		0	RF Full Limb Flexion	2024-07-21 10:48:47		Concrete		No Rider	1.7	8	1.05	12.01	11.74	23.08	2.52	24.34	1.7	8	0.28	4.46	2.88	5.39	1.53	0.1	default
BR	Cam		0	LH Full Limb Flexion	2024-07-21 10:50:17		Concrete		No Rider	1.65	7	0.51	6.3	4.14	7.64	4.75	9.47	1.65	7	0.37	0.69	9.25	-9.27	10.78	0.1	default
BR	Cam		0	RH Full Limb Flexion	2024-07-21 10:52:17		Concrete		No Rider	1.68	9	0.86	12.52	6.63	11.16	10.62	13.91	1.68	9	0.5	9.72	9.1	9.72	5.28	0.1	default
BR	Cocoa		0	Straight Line	2024-06-09 13:00:14		Concrete		No Rider	1.54	18	1.3	11.71	5.79	24.52	-10.18	12.17	1.54	18	0.32	4.78	5.1	-1.83	5.18	0.2	default
BR	Cocoa		0	Before Flexion/Manipulation	2024-06-09 13:01:11		Concrete		No Rider	1.6	9	1.06	11.68	11.58	12.05	-1.56	9.06	1.6	10	0.45	7.86	7.19	-0.53	12.88	0.1	default
BR	Cocoa		0	LF Full Limb Flexion	2024-06-09 13:01:58		Concrete		No Rider	1.66	7	1.29	24.16	22.81	19.23	7.96	9.26	1.66	7	0.43	8.2	5.56	-1.81	6.68	0.2	default
BR	Cocoa		0	RF Full Limb Flexion	2024-06-09 13:03:37		Concrete		No Rider	1.6	9	0.67	-11.48	-2.78	6.1	-11.14	12.57	1.6	10	0.31	8.75	7.42	-4.86	4.59	0.1	default
BR	Cocoa		0	LH Full Limb Flexion	2024-06-09 13:05:12		Concrete		No Rider	1.61	9	0.58	-7.8	-6.61	7.25	-4.13	4.89	1.61	9	0.65	0.52	6	-16.72	3.05	0.1	default
BR	Cocoa		0	RH Full Limb Flexion	2024-06-09 13:07:10		Concrete		No Rider	1.59	10	1.23	24.53	20.46	11.26	13.54	7.12	1.59	11	0.74	17.71	7.5	14.3	12.02	0.2	default
BR	Cocoa		0	Straight Line	2024-06-23 09:55:57		Concrete		No Rider	1.47	17	0.89	-14.94	-10.72	10.71	-10.41	7.14	1.47	17	0.25	-2.54	3.87	-2.45	2.49	0.4	default
BR	Cocoa		0	Before Flexion/Manipulation	2024-06-23 09:59:12		Concrete		No Rider	1.49	10	0.96	-21.21	-13.18	14.49	-16.61	8.52	1.49	11	0.3	1.45	6.48	-6.39	3.71	0.1	default
BR	Cocoa		0	RF Full Limb Flexion	2024-06-23 10:00:00		Concrete		No Rider	1.46	9	0.93	-22.89	-18.32	14.27	-13.72	6.17	1.46	10	0.24	2.75	5.76	-5.03	5.55	0.1	default
BR	Cocoa		0	LF Full Limb Flexion	2024-06-23 10:01:38		Concrete		No Rider	1.62	8	0.94	-4.24	-4.04	22.34	1.3	13.64	1.62	9	0.39	1.62	8.76	-10.25	5.21	0.1	default
BR	Cocoa		0	RH Full Limb Flexion	2024-06-23 10:03:20		Concrete		No Rider	1.56	9	0.73	11.82	10.32	5.89	-5.76	10.27	1.56	10	0.5	10.52	9.03	11.54	7.15	0.1	default
BR	Cocoa		0	LH Full Limb Flexion	2024-06-23 10:05:38		Concrete		No Rider	1.62	9	1.47	-37.23	-29.88	11.3	-22.21	7.52	1.62	9	1.05	-9.53	9.53	-27.91	11.86	0.1	default
BR	Cocoa		0	Straight Line	2024-07-07 12:02:14		Concrete		No Rider	1.43	17	0.85	-11.3	-5.13	6.79	-10.07	8.41	1.43	17	0.35	-0.58	2.67	-5.31	3.28	0.4	default
BR	Cocoa		0	Before Flexion/Manipulation	2024-07-07 12:03:10		Concrete		No Rider	1.61	7	0.4	-5.02	-0.56	5.87	-4.99	7.1	1.61	7	0.32	3.46	11.53	-5.6	5.9	0.1	default
BR	Cocoa		0	RF Full Limb Flexion	2024-07-07 12:03:48		Concrete		No Rider	1.63	6	0.53	-11.74	-2.7	5.84	-11.42	6.81	1.63	6	0.32	3.21	10.48	-6.65	5.46	0.1	default
BR	Cocoa		0	LF Full Limb Flexion	2024-07-07 12:05:19		Concrete		No Rider	1.5	9	0.57	3.47	1.01	5.79	-3.32	2.42	1.5	10	0.36	2.61	7.76	-8.39	4.58	0.1	default
BR	Cocoa		0	RH Full Limb Flexion	2024-07-07 12:07:09		Concrete		No Rider	1.52	9	0.66	12.86	12.19	4.02	4.09	4.52	1.52	10	0.71	11.51	9.62	17.4	7.57	0.1	default
BR	Cocoa		0	LH Full Limb Flexion	2024-07-07 12:09:07		Concrete		No Rider	1.55	9	2.29	-39.82	-22.19	50.36	-33.06	55.04	1.55	9	0.91	-2.97	5.1	-26.56	8.72	0.1	default
BR	Cocoa		0	Straight Line	2024-07-21 08:45:20		Concrete		No Rider	1.48	18	0.95	-6.29	-2.07	9.27	-5.93	4.65	1.48	18	0.25	-1.26	2.96	1.6	2.37	0.4	default
BR	Cocoa		0	Before Flexion/Manipulation	2024-07-21 08:46:13		Concrete		No Rider	1.54	8	0.63	-12.64	-5.21	12.99	-11.51	3.87	1.54	8	0.22	5.03	7.83	-0.77	4.68	0.1	default
BR	Cocoa		0	LF Full Limb Flexion	2024-07-21 08:46:47		Concrete		No Rider	1.55	9	0.86	-15.79	-10.67	11.23	-11.64	10.72	1.55	10	0.37	6.55	9.48	-3.29	10.02	0.1	default
BR	Cocoa		0	RF Full Limb Flexion	2024-07-21 08:48:32		Concrete		No Rider	1.54	9	0.7	6.02	5.17	6.91	-3.1	4.36	1.54	10	0.29	0.46	7.23	3.92	9.86	0.1	default
BR	Cocoa		0	RH Full Limb Flexion	2024-07-21 08:50:23		Concrete		No Rider	0.95	4	1.31	1.71	1.7	13.18	-0.23	6.94	0.95	4	1.1	12.52	9.68	-1.95	9.37	0.03	manual
BR	Cocoa		0	LH Full Limb Flexion	2024-07-21 08:53:07		Concrete		No Rider	1.49	7	0.87	-17.39	-11.37	10.32	-13.16	5.34	1.49	8	0.32	1.66	5.97	-6.95	10.66	0.1	default
BR	Cole		0	Straight Line	2024-06-09 13:44:58		Concrete		No Rider	1.62	18	0.7	0.87	0.77	10.34	-0.41	11.62	1.62	18	0.35	3.63	4.15	-3.79	3.99	0.4	default
BR	Cole		0	Before Flexion/Manipulation	2024-06-09 13:48:10		Concrete		No Rider	1.71	18	0.52	-9.82	-8	5.97	-5.7	6.87	1.71	18	0.3	3.31	8.19	-5.7	7.17	0.1	default
BR	Cole		0	RF Full Limb Flexion	2024-06-09 13:49:24		Concrete		No Rider	1.71	16	0.53	-10.66	-10.01	4.97	-3.66	7.61	1.71	16	0.27	4.7	9.16	-4.61	6.26	0.1	default
BR	Cole		0	LF Full Limb Flexion	2024-06-09 13:51:13		Concrete		No Rider	1.68	9	0.6	-15.34	-14.24	4.7	-5.7	6.07	1.68	9	0.24	6.11	8.77	-3.91	3.98	0.1	default
BR	Cole		0	LH Full Limb Flexion	2024-06-09 13:52:41		Concrete		No Rider	1.82	6	1.32	-34.63	-31.32	4.62	-14.77	7.39	1.82	6	0.72	-5.94	11.72	-19.08	9.67	0.1	default
BR	Cole		0	RH Full Limb Flexion	2024-06-09 13:54:22		Concrete		No Rider	1.67	16	0.61	-8.55	-8.47	6.75	1.12	7.67	1.67	17	0.26	6	9.09	-0.05	7.74	0.1	default
BR	Cole		0	Straight Line	2024-06-22 14:50:03		Concrete		No Rider	1.67	18	0.7	-4.05	-4.04	6.11	0.26	9.02	1.67	18	0.52	-5.53	2.93	-12.15	4.44	0.2	default
BR	Cole		0	Before Flexion/Manipulation	2024-06-22 14:52:39		Concrete		No Rider	1.68	9	0.43	-6.41	-6.37	3.91	-0.72	8.45	1.68	9	0.36	3.35	8.75	-9.77	5.45	0.1	default
BR	Cole		0	LF Full Limb Flexion	2024-06-22 14:54:01		Concrete		No Rider	1.66	9	0.54	-13.27	-12.51	2.79	-4.42	6.49	1.66	9	0.4	-0.41	9.05	-11.22	5.37	0.1	default
BR	Cole		0	RF Full Limb Flexion	2024-06-22 14:55:25		Concrete		No Rider	1.72	8	0.8	15.55	0.83	11.55	15.52	9.75	1.72	8	0.4	5.18	12.62	-10.91	3.81	0.1	default
BR	Cole		0	RH Full Limb Flexion	2024-06-22 14:56:56		Concrete		No Rider	1.66	10	0.81	19.13	9.03	5.93	16.86	7.84	1.66	11	0.49	11.59	7.05	10.16	4.89	0.1	default
BR	Cole		0	LH Full Limb Flexion	2024-06-22 14:58:46		Concrete		No Rider	1.63	11	0.94	-23.43	-19.69	9.16	-12.69	12.77	1.63	11	0.96	-10.45	10.7	-26.56	7.48	0.1	default
BR	Cole		0	Straight Line	2024-07-07 10:49:56		Concrete		No Rider	1.72	18	0.7	-12.27	-10.87	6.15	-5.68	7.89	1.72	18	0.27	4.6	3.99	1.22	3.26	0.3	default
BR	Cole		0	Before Flexion/Manipulation	2024-07-07 10:51:03		Concrete		No Rider	1.6	10	1.01	-25.4	-20.18	3.84	-15.43	4.63	1.6	10	0.19	2.62	7.58	0.04	4.97	0.1	default
BR	Cole		0	RF Full Limb Flexion	2024-07-07 10:51:50		Concrete		No Rider	1.66	10	0.91	-22.05	-21.31	6.99	-5.67	8.36	1.66	10	0.19	0.81	7.78	-1.11	5.67	0.1	default
BR	Cole		0	LF Full Limb Flexion	2024-07-07 10:53:35		Concrete		No Rider	1.71	9	1.04	-27.32	-24.25	8.68	-12.6	9.74	1.71	10	0.33	3.32	8.42	-6.86	5.77	0.1	default
BR	Cole		0	LH Full Limb Flexion	2024-07-07 10:55:27		Concrete		No Rider	1.66	11	1.87	-49.15	-37.29	10.21	-32.02	13.71	1.66	11	0.78	-18.95	17.64	-17.04	8.38	0.1	default
BR	Cole		0	RH Full Limb Flexion	2024-07-07 10:57:09		Concrete		No Rider	1.69	11	0.68	-17.09	-15.23	7.19	-7.76	6.01	1.69	12	0.28	5.72	7.76	2.2	8.53	0.1	default
BR	Cole		0	Straight Line	2024-07-21 10:56:00		Concrete		No Rider	1.73	18	1.1	23.17	14.29	6.34	18.24	7.95	1.73	18	0.35	-2.81	3.04	-8.07	3.5	0.2	default
BR	Cole		0	Before Flexion/Manipulation	2024-07-21 10:57:09		Concrete		No Rider	1.88	6	0.54	4.67	4.15	6.67	2.15	8.71	1.88	6	0.47	-1.49	13.26	-7.87	5.43	0.2	default
BR	Cole		0	LF Full Limb Flexion	2024-07-21 10:57:45		Concrete		No Rider	1.67	9	0.61	-3.36	-0.06	4.28	3.36	5.63	1.67	9	0.27	-0.58	6.81	-5.43	6.53	0.1	default
BR	Cole		0	RF Full Limb Flexion	2024-07-21 10:59:19		Concrete		No Rider	1.71	11	1.93	50.42	32.13	6.49	38.85	6.09	1.71	11	0.39	-1.04	7.18	-11.22	6.2	0.1	default
BR	Cole		0	RH Full Limb Flexion	2024-07-21 11:00:55		Concrete		No Rider	1.65	12	1.05	26.03	19.12	6.27	17.67	4.91	1.65	12	0.17	3.7	7.25	0.69	4.88	0.1	default
BR	Cole		0	LH Full Limb Flexion	2024-07-21 11:03:06		Concrete		No Rider	1.91	7	0.56	1.58	1.17	10.76	-1.05	9.8	1.91	7	0.69	-4.07	11.48	-19.43	8.1	0.1	default
BR	Confetti		0	Straight Line	2024-06-09 10:13:49		Concrete		No Rider	1.47	15	0.69	-4.77	-4.37	6.45	1.92	5.43	1.47	14	0.28	4.15	2.17	-3.88	2.41	0.4	default
BR	Confetti		0	Before Flexion/Manipulation	2024-06-09 10:17:04		Concrete		No Rider	1.62	7	0.37	-2.68	-2.58	6.43	0.74	4.6	1.62	6	0.55	3.56	5.56	-7.82	4.55	0.1	default
BR	Confetti		0	RF Full Limb Flexion	2024-06-09 10:18:07		Concrete		No Rider	1.52	9	0.32	-1.79	-0.74	3.4	1.63	2.96	1.52	10	0.26	5.48	7.5	-5.14	5.57	0.1	default
BR	Confetti		0	LF Full Limb Flexion	2024-06-09 10:19:27		Concrete		No Rider	1.53	9	0.49	7.55	4.28	2.71	6.22	7.99	1.53	10	0.5	8.56	7.77	-11.68	6.41	0.1	default
BR	Confetti		0	RH Full Limb Flexion	2024-06-09 10:20:56		Concrete		No Rider	1.59	8	0.46	-7.48	-6.45	5.85	3.79	4.21	1.59	8	0.36	10.12	3.66	-0.7	4.03	0.1	default
BR	Confetti		0	LH Full Limb Flexion	2024-06-09 10:22:54		Concrete		No Rider	1.5	10	0.39	5.45	3.05	5.95	4.52	4.51	1.5	9	0.59	-1.35	4.07	-11.78	2.58	0.1	default
BR	Confetti		0	Straight Line	2024-06-23 12:04:29		Concrete		No Rider	1.54	13	1.06	20.91	17.3	10.18	11.75	8.71	1.54	13	0.46	1.19	4.06	-10.39	5.01	0.4	default
BR	Confetti		0	Before Flexion/Manipulation	2024-06-23 12:07:22		Concrete		No Rider	1.56	8	1.22	26.44	20.63	4.29	16.53	5.39	1.56	9	0.49	2.14	9.63	-7.63	14.09	0.1	default
BR	Confetti		0	LF Full Limb Flexion	2024-06-23 12:08:03		Concrete		No Rider	1.48	8	0.89	21.88	20.9	11.31	6.48	5.17	1.48	8	0.54	8.77	8.74	-13.73	4.85	0.1	default
BR	Confetti		0	RF Full Limb Flexion	2024-06-23 12:09:58		Concrete		No Rider	1.54	8	1.38	28.49	18.89	5.42	21.33	6.11	1.54	9	0.47	8.02	8.3	-10.52	7.34	0.1	default
BR	Confetti		0	RH Full Limb Flexion	2024-06-23 12:10:56		Concrete		No Rider	1.55	6	1.37	32.95	27.75	4.12	17.77	4.38	1.55	7	0.51	11.64	10.72	-9.63	7.85	0.1	default
BR	Confetti		0	LH Full Limb Flexion	2024-06-23 12:13:12		Concrete		No Rider	1.47	9	1.17	27.86	24	5.26	14.14	4.03	1.47	9	0.46	2.7	8.09	-12.53	6.31	0.1	default
BR	Confetti		0	Straight Line	2024-07-07 13:03:15		Concrete		No Rider	1.5	15	1.07	-18.04	-14.37	5.21	-10.91	3.92	1.5	18	0.49	0.89	7.24	-11.87	4.76	0.3	default
BR	Confetti		0	Before Flexion/Manipulation	2024-07-07 13:05:58		Concrete		No Rider	1.48	10	0.65	-12.31	-10.87	10.25	-5.77	8.63	1.48	9	0.31	4.88	2.88	-4.49	4.11	0.1	default
BR	Confetti		0	RF Full Limb Flexion	2024-07-07 13:06:37		Concrete		No Rider	1.52	10	0.97	-21.76	-21.31	4.08	-4.39	7.38	1.52	10	0.35	2.35	3.61	-7.13	3.51	0.1	default
BR	Confetti		0	LF Full Limb Flexion	2024-07-07 13:08:10		Concrete		No Rider	1.57	10	1.67	-41.57	-31.68	12.61	-26.91	10.6	1.57	10	0.27	2.94	3.47	-3.93	2.54	0.1	default
BR	Confetti		0	RH Full Limb Flexion	2024-07-07 13:09:53		Concrete		No Rider	1.53	11	0.28	-3.14	-2.24	4.19	-2.19	2.06	1.53	12	0.43	13.62	8.02	-6.2	4.6	0.2	default
BR	Confetti		0	LH Full Limb Flexion	2024-07-07 13:12:00		Concrete		No Rider	1.56	11	0.65	-5.4	-4.27	10.32	3.29	7.27	1.56	11	0.38	2.55	8.12	-10.18	5.21	0.1	default
BR	Confetti		0	Straight Line	2024-07-20 16:03:19		Concrete		No Rider	1.43	18	0.48	5.61	2.78	5.6	4.87	5.38	1.43	18	0.43	2.54	3.54	-10.64	3.96	0.3	default
BR	Confetti		0	Before Flexion/Manipulation	2024-07-20 16:06:19		Concrete		No Rider	1.46	10	0.41	3.53	2.5	6.67	-2.49	6.83	1.46	11	0.34	2.58	6.76	-9.23	4.26	0.1	default
BR	Confetti		0	LF Full Limb Flexion	2024-07-20 16:06:54		Concrete		No Rider	1.44	11	0.75	7.61	7.5	7.89	1.31	14.89	1.44	11	0.54	4.37	7.04	-15.49	4.02	0.1	default
BR	Confetti		0	RF Full Limb Flexion	2024-07-20 16:08:52		Concrete		No Rider	1.45	9	0.58	-8.24	-3.79	4.99	7.32	5.37	1.45	9	0.4	0.1	4.04	-8.44	4.44	0.1	default
BR	Confetti		0	RH Full Limb Flexion	2024-07-20 16:10:35		Concrete		No Rider	1.55	8	0.57	5.46	3.79	8.8	3.94	7.16	1.55	9	0.36	6.1	8.51	-8.82	6.56	0.2	default
BR	Confetti		0	LH Full Limb Flexion	2024-07-20 16:12:57		Concrete		No Rider	1.47	11	0.74	10.71	4.32	10.35	9.8	4.68	1.47	12	0.5	-0.5	9	-13.65	4.55	0.2	default
BR	Cool Hand Luke	TB/Paint	0	Straight Line	2024-06-09 07:24:48		Concrete		No Rider	1.44	13	0.94	-13.91	-11.65	12.26	-7.59	6.33	1.44	13	0.33	-0.92	3.26	-3.43	3	0.4	default
BR	Cool Hand Luke	TB/Paint	0	Before Flexion/Manipulation	2024-06-09 07:26:56		Concrete		No Rider	1.55	7	0.65	-13.02	-11.26	5.32	-6.54	4.6	1.55	8	0.3	-0.24	10.55	-5.79	6.63	0.1	default
BR	Cool Hand Luke	TB/Paint	0	RF Full Limb Flexion	2024-06-09 07:27:24		Concrete		No Rider	1.48	9	0.73	-18.5	-17.79	3.73	-5.09	4.89	1.48	9	0.28	-2.58	9.56	-1.94	6.61	0.1	default
BR	Cool Hand Luke	TB/Paint	0	LF Full Limb Flexion	2024-06-09 07:29:01		Concrete		No Rider	1.47	6	1.02	-22.63	-14.82	9.99	-17.1	6.38	1.47	6	0.28	0.27	9.88	-7.7	8.63	0.1	default
BR	Cool Hand Luke	TB/Paint	0	RH Full Limb Flexion	2024-06-09 07:30:24		Concrete		No Rider	1.5	9	0.56	-9.35	-7.61	3.95	-5.44	7.48	1.5	9	0.27	2.98	9.21	1.57	6.71	0.1	default
BR	Cool Hand Luke	TB/Paint	0	LH Full Limb Flexion	2024-06-09 07:32:07		Concrete		No Rider	1.46	10	0.72	-16.77	-15.65	8.29	-6.02	5.5	1.46	11	0.39	-2.85	5.89	-9.56	6.12	0.1	default
BR	Cool Hand Luke	TB/Paint	0	Straight Line	2024-06-22 13:41:27		Concrete		No Rider	1.46	15	1.15	-25.5	-18.28	11.27	-17.78	7.86	1.46	15	0.25	4.08	2.07	-2.65	2.73	0.4	default
BR	Cool Hand Luke	TB/Paint	0	Before Flexion/Manipulation	2024-06-22 13:43:05		Concrete		No Rider	1.47	9	0.94	-21.72	-11.33	5.43	-18.53	7.18	1.47	9	0.22	5.79	8.3	-2.17	4.53	0.1	default
BR	Cool Hand Luke	TB/Paint	0	RF Full Limb Flexion	2024-06-22 13:43:52		Concrete		No Rider	1.43	9	1.09	-26.64	-22.96	10.43	-13.5	9.44	1.43	9	0.18	5.51	7.13	-2.71	3.1	0.1	default
BR	Cool Hand Luke	TB/Paint	0	LF Full Limb Flexion	2024-06-22 13:45:37		Concrete		No Rider	1.47	9	1.13	-25.22	-14.83	6.21	-20.4	9.72	1.47	9	0.25	5.01	7.18	-5.17	4.83	0.1	default
BR	Cool Hand Luke	TB/Paint	0	LH Full Limb Flexion	2024-06-22 13:47:09		Concrete		No Rider	1.49	10	1.51	-32.79	-25.43	7.88	-20.7	11.59	1.49	10	0.3	2.31	8.96	-6.93	4.19	0.1	default
BR	Cool Hand Luke	TB/Paint	0	RH Full Limb Flexion	2024-06-22 13:49:32		Concrete		No Rider	1.45	10	1.02	-26.6	-16.77	8.22	-20.65	6.67	1.45	11	0.24	6.67	6.92	-0.6	5.07	0.1	default
BR	Cool Hand Luke	TB/Paint	0	Straight Line	2024-07-07 09:10:24		Concrete		No Rider	1.48	17	1.15	-14.65	-13.74	19.02	-5.08	20.12	1.48	17	0.59	-0.71	7.65	-1.91	19.51	0.4	default
BR	Cool Hand Luke	TB/Paint	0	Before Flexion/Manipulation	2024-07-07 09:11:42		Concrete		No Rider	1.46	11	0.64	-9.21	-7.45	8.6	-5.41	9.84	1.46	11	0.38	8.63	6.34	9.28	3.96	0.1	default
BR	Cool Hand Luke	TB/Paint	0	Before Flexion/Manipulation	2024-07-07 09:12:26		Concrete		No Rider	1.43	10	0.44	-4.62	-0.05	6.37	-4.62	7.59	1.43	10	0.32	8.09	6.76	6.56	2.94	0.1	default
BR	Cool Hand Luke	TB/Paint	0	RF Full Limb Flexion	2024-07-07 09:13:05		Concrete		No Rider	1.43	11	0.43	-1.95	-1.09	7.29	-1.62	4.15	1.43	11	0.4	6	7.11	10.95	2.34	0.1	default
BR	Cool Hand Luke	TB/Paint	0	LF Full Limb Flexion	2024-07-07 09:14:51		Concrete		No Rider	1.45	11	1.04	-16.18	-8.57	9	-13.73	10.38	1.45	12	0.31	9.19	8.54	6.63	3.73	0.1	default
BR	Cool Hand Luke	TB/Paint	0	LH Full Limb Flexion	2024-07-07 09:16:57		Concrete		No Rider	1.5	11	0.87	-23.55	-17.1	4.7	-16.19	3.56	1.5	12	0.16	4.04	8.64	2.59	3.14	0.1	default
BR	Cool Hand Luke	TB/Paint	0	RH Full Limb Flexion	2024-07-07 09:18:33		Concrete		No Rider	1.49	9	0.43	-8.74	-1.61	6.72	-8.59	4.98	1.49	9	0.45	8.71	6.25	10.63	4.48	0.1	default
BR	Cool Hand Luke	TB/Paint	0	Straight Line	2024-07-20 14:07:21		Concrete		No Rider	1.4	19	0.94	-18.35	-14.34	8.65	-11.46	8.1	1.4	19	0.26	3.39	3.35	-1	3.3	0.4	default
BR	Cool Hand Luke	TB/Paint	0	Before Flexion/Manipulation	2024-07-20 14:08:17		Concrete		No Rider	1.45	10	1.05	-23.8	-19.52	9.32	-13.63	6.91	1.45	10	0.15	5.08	7.59	0.7	4.57	0.1	default
BR	Cool Hand Luke	TB/Paint	0	RF Full Limb Flexion	2024-07-20 14:09:19		Concrete		No Rider	1.5	8	0.53	-7.41	-7.36	6.1	-0.79	5.21	1.5	8	0.17	2.98	8.26	2.09	4.91	0.1	default
BR	Cool Hand Luke	TB/Paint	0	LF Full Limb Flexion	2024-07-20 14:11:20		Concrete		No Rider	1.41	13	0.88	-21.6	-16.06	6.42	-14.45	6.16	1.41	13	0.25	4.07	5.53	-0.6	4.64	0.1	default
BR	Cool Hand Luke	TB/Paint	0	LH Full Limb Flexion	2024-07-20 14:13:22		Concrete		No Rider	1.46	10	1.2	-29.94	-23.79	8.17	-18.19	6.23	1.46	10	0.26	-0.13	6.05	-5.36	6.61	0.1	default
BR	Cool Hand Luke	TB/Paint	0	RH Full Limb Flexion	2024-07-20 14:16:01		Concrete		No Rider	1.49	8	0.62	-11.84	-4.65	5.1	-10.89	7.37	1.49	8	0.29	9.76	8.28	4.02	3.6	0.1	default
BR	Dash 2.0	POA	0	Straight Line	2024-06-09 06:50:07		Concrete		No Rider	1.54	18	0.78	15.18	9.58	9.31	11.77	10.88	1.54	18	0.2	-1.3	2.52	1.14	2.2	0.2	default
BR	Dash 2.0	POA	0	Before Flexion/Manipulation	2024-06-09 06:53:00		Concrete		No Rider	1.73	6	0.87	19.49	9.82	4.26	16.83	8.2	1.73	7	0.21	4.79	16.09	2.1	2.28	0.1	default
BR	Dash 2.0	POA	0	LF Distal Limb Flexion	2024-06-09 06:53:38		Concrete		No Rider	1.54	22	0.7	17.34	13.69	7.83	10.64	6.53	1.54	24	0.21	-2	8.63	0.49	3.48	0.1	default
BR	Dash 2.0	POA	0	RF Full Limb Flexion	2024-06-09 06:55:19		Concrete		No Rider	1.65	18	1.15	28.25	15.3	7.44	23.76	7.51	1.65	19	0.25	0.82	8.82	2.81	5.82	0.1	default
BR	Dash 2.0	POA	0	LH Distal Limb Flexion	2024-06-09 06:56:29		Concrete		No Rider	1.63	17	0.74	17.39	10.91	11.27	13.54	6.48	1.63	18	0.22	0.32	7.92	-1.26	4.73	0.1	default
BR	Dash 2.0	POA	0	RH Full Limb Flexion	2024-06-09 06:58:25		Concrete		No Rider	1.65	16	1.01	24.46	17	7.32	17.58	9.85	1.65	18	0.29	1.86	9	7.04	4.71	0.1	default
BR	Dash 2.0	POA	0	Straight Line	2024-06-23 09:01:13		Concrete		No Rider	1.57	18	0.94	20.26	12.65	5.59	15.83	10.74	1.57	18	0.25	-2.65	3.18	2.94	3.04	0.3	default
BR	Dash 2.0	POA	0	Before Flexion/Manipulation	2024-06-23 09:03:23		Concrete		No Rider	1.61	9	0.8	17.5	11.26	7.86	13.4	4.78	1.61	9	0.27	-1.74	7.63	2.21	7.47	0.1	default
BR	Dash 2.0	POA	0	LF Full Limb Flexion	2024-06-23 09:03:56		Concrete		No Rider	1.57	10	0.95	24.85	17.49	4.77	17.65	7.7	1.57	11	0.2	0.2	6.8	0.04	6.69	0.1	default
BR	Dash 2.0	POA	0	RF Full Limb Flexion	2024-06-23 09:06:08		Concrete		No Rider	1.67	8	1.35	30.43	14.2	5.88	26.91	6.47	1.67	9	0.3	5.03	7.69	6.1	5.29	0.1	default
BR	Dash 2.0	POA	0	LH Full Limb Flexion	2024-06-23 09:07:39		Concrete		No Rider	1.6	11	0.63	14.84	10.54	5.24	10.44	8.81	1.6	11	0.21	-3.51	3.93	0.05	4.39	0.1	default
BR	Dash 2.0	POA	0	RH Full Limb Flexion	2024-06-23 09:09:33		Concrete		No Rider	1.62	9	0.82	19.29	9.16	2.65	16.98	9.7	1.62	10	0.3	1.46	9.12	7.42	5.2	0.1	default
BR	Dash 2.0	POA	0	Straight Line	2024-07-06 17:13:00		Concrete		No Rider	1.58	11	0.81	18.34	7.18	6.96	16.88	8.75	1.58	11	0.32	-3.08	3.4	-0.27	3.05	0.4	default
BR	Dash 2.0	POA	0	Before Flexion/Manipulation	2024-07-06 17:14:02		Concrete		No Rider	1.78	9	1.35	34.47	9.53	5.24	33.12	7.15	1.78	9	0.26	-1.45	9.47	-1.42	7.26	0.1	default
BR	Dash 2.0	POA	0	LF Full Limb Flexion	2024-07-06 17:14:38		Concrete		No Rider	1.79	11	1.26	29.79	19.3	8.78	22.69	18.69	1.79	11	0.35	-5.57	11.81	-0.32	6.96	0.1	default
BR	Dash 2.0	POA	0	RF Full Limb Flexion	2024-07-06 17:16:06		Concrete		No Rider	1.77	9	1.07	26.53	0.49	4.9	26.53	8.4	1.77	9	0.2	4.26	8.62	1.6	5.43	0.1	default
BR	Dash 2.0	POA	0	LH Full Limb Flexion	2024-07-06 17:18:13		Concrete		No Rider	1.55	10	0.51	-5.83	-2.34	7.09	5.34	3.81	1.55	10	0.23	-1.63	5.06	-4.19	5.96	0.1	default
BR	Dash 2.0	POA	0	RH Full Limb Flexion	2024-07-06 17:20:25		Concrete		No Rider	1.61	10	0.63	12.74	1.51	8.15	12.65	2.66	1.61	10	0.22	-1.38	6.41	-1.47	7.26	0.1	default
BR	Dash 2.0	POA	0	Straight Line	2024-07-21 12:38:32		Concrete		No Rider	1.58	17	1.05	24.11	17.93	9.25	16.12	7.77	1.58	17	0.29	-5.22	2.89	1.1	3.39	0.4	default
BR	Dash 2.0	POA	0	Before Flexion/Manipulation	2024-07-21 12:39:46		Concrete		No Rider	1.72	8	1.08	-7.78	-7.45	30.01	2.23	11.9	1.72	9	0.36	-1.48	10.31	4.14	8.79	0.1	default
BR	Dash 2.0	POA	0	LF Full Limb Flexion	2024-07-21 12:41:09		Concrete		No Rider	1.76	9	0.91	22.59	15.1	3.85	16.8	6.94	1.76	10	0.27	-2.02	12.61	3.09	4.61	0.1	default
BR	Dash 2.0	POA	0	RF Full Limb Flexion	2024-07-21 12:44:22		Concrete		No Rider	1.74	10	1.02	22.79	9.22	7.7	20.84	4.82	1.74	11	0.24	1.24	8.56	3.85	5.7	0.1	default
BR	Dash 2.0	POA	0	RH Full Limb Flexion	2024-07-21 12:45:55		Concrete		No Rider	1.67	10	0.88	16.17	7.44	4.76	14.36	7.22	1.67	11	0.36	-0.67	7.56	8.2	8.32	0.1	default
BR	Dash 2.0	POA	0	LH Full Limb Flexion	2024-07-21 12:48:12		Concrete		No Rider	1.55	8	0.52	11.95	9.28	4.54	7.52	4.13	1.55	8	0.19	-1.39	5.41	-1.34	4.9	0.1	default
BR	Diego		0	Straight Line	2024-06-09 13:12:47		Concrete		No Rider	1.38	15	0.92	-11.73	-7.34	7.45	-9.15	7.34	1.38	14	0.48	10.57	2.15	-1.71	2.34	0.4	default
BR	Diego		0	Before Flexion/Manipulation	2024-06-09 13:14:04		Concrete		No Rider	1.46	7	0.6	-13.4	-9.51	2.87	-9.44	5.59	1.46	8	0.33	10.12	11.41	-2.32	5.76	0.1	default
BR	Diego		0	RF Full Limb Flexion	2024-06-09 13:14:34		Concrete		No Rider	1.45	9	0.87	-21.17	-14.05	3.3	-15.85	4.6	1.45	8	0.32	9.12	5.52	-0.27	2.55	0.2	default
BR	Diego		0	LF Full Limb Flexion	2024-06-09 13:15:52		Concrete		No Rider	1.46	9	0.69	-17.9	-8.41	2.27	-15.8	4.27	1.46	10	0.32	10.07	7.24	-3.83	6.1	0.1	default
BR	Diego		0	LH Full Limb Flexion	2024-06-09 13:17:15		Concrete		No Rider	1.43	10	0.54	-13.93	-8.22	2.9	-11.25	4.56	1.43	11	0.33	10.48	5.89	-4.5	4.75	0.1	default
BR	Diego		0	RH Full Limb Flexion	2024-06-09 13:18:53		Concrete		No Rider	1.44	10	0.54	-13.34	-8.94	5.79	-9.9	2.92	1.44	10	0.26	9.58	9.1	4.17	3.25	0.1	default
BR	Diego		0	Straight Line	2024-06-22 16:27:52		Concrete		No Rider	1.41	16	1	-19.51	-11.97	4.78	-15.4	6.35	1.41	16	0.29	5.42	4.26	4.44	3.04	0.4	default
BR	Diego		0	Before Flexion/Manipulation	2024-06-22 16:28:48		Concrete		No Rider	1.46	8	0.78	-17.16	-8.86	4.74	-14.69	2.99	1.46	8	0.28	8.9	9.43	2.98	4.83	0.1	default
BR	Diego		0	RF Full Limb Flexion	2024-06-22 16:29:29		Concrete		No Rider	1.36	11	0.75	-19.3	-16.23	7.61	-10.44	6.44	1.36	11	0.33	7.31	5.46	5.95	4.56	0.1	default
BR	Diego		0	LF Full Limb Flexion	2024-06-22 16:31:11		Concrete		No Rider	1.35	10	1.01	-21.86	-9.87	17.16	-19.5	9.46	1.35	11	0.24	5.97	6.32	3.22	3.52	0.1	default
BR	Diego		0	LH Full Limb Flexion	2024-06-22 16:32:51		Concrete		No Rider	1.43	10	0.88	-19.15	-10.87	10.72	-15.77	10.55	1.43	10	0.38	11.02	8.37	-0.32	6.13	0.2	default
BR	Diego		0	RH Full Limb Flexion	2024-06-22 16:34:48		Concrete		No Rider	1.61	7	0.58	-12.75	-2.27	5.92	-12.55	7.22	1.61	7	0.31	8.73	12.77	4.87	5.12	0.1	default
BR	Diego		0	Straight Line	2024-07-06 14:05:05		Concrete		No Rider	1.34	17	0.73	-15	-2.94	4.21	-14.71	5.9	1.34	17	0.32	7.32	2.34	0.85	3.39	0.4	default
BR	Diego		0	Before Flexion/Manipulation	2024-07-06 14:06:11		Concrete		No Rider	1.39	10	0.68	-11.92	-3.49	7.94	-11.4	6.74	1.39	10	0.42	12.52	11.35	-3.49	11.3	0.1	default
BR	Diego		0	RF Full Limb Flexion	2024-07-06 14:06:55		Concrete		No Rider	1.41	9	0.4	-2.47	-1.97	4.71	1.5	3.47	1.41	10	0.35	8.06	6.46	4.28	4.9	0.1	default
BR	Diego		0	LF Full Limb Flexion	2024-07-06 14:08:45		Concrete		No Rider	1.38	10	0.48	-8.68	-0.96	2.91	-8.63	6.09	1.38	11	0.34	10.46	7.16	4.1	3.59	0.1	default
BR	Diego		0	LH Full Limb Flexion	2024-07-06 14:09:54		Concrete		No Rider	1.44	8	0.48	-11.96	-6.7	3.43	-9.91	3.41	1.44	9	0.36	12.33	5.83	-1.26	3.6	0.1	default
BR	Diego		0	RH Full Limb Flexion	2024-07-06 14:11:43		Concrete		No Rider	1.44	8	0.57	12.22	9.9	4.17	7.16	4.12	1.44	8	0.35	8.41	9.95	7.33	4.71	0.1	default
BR	Diego		0	Straight Line	2024-07-21 13:08:37		Concrete		No Rider	1.35	18	0.88	-16.02	-4.36	6.16	-15.41	6.1	1.35	18	0.32	5.14	2.88	4.88	2.11	0.4	default
BR	Diego		0	Before Flexion/Manipulation	2024-07-21 13:09:41		Concrete		No Rider	1.47	8	0.79	-19.54	-4.73	5.09	-18.96	6.32	1.47	9	0.28	8.86	7.68	2.27	3.91	0.1	default
BR	Diego		0	RF Full Limb Flexion	2024-07-21 13:10:14		Concrete		No Rider	1.41	9	0.83	-21.02	-13.23	3.71	-16.33	4.22	1.41	9	0.33	6.33	5.83	6.73	4.25	0.1	default
BR	Diego		0	LF Full Limb Flexion	2024-07-21 13:12:01		Concrete		No Rider	1.42	9	1	24.25	0.88	6.06	-24.23	7.07	1.42	9	0.27	8.5	5.81	3.18	3.01	0.1	default
BR	Diego		0	LH Full Limb Flexion	2024-07-21 13:14:16		Concrete		No Rider	1.43	9	1.19	-29.78	-14.1	4.61	-26.24	5.7	1.43	10	0.25	7.06	6.56	1.46	5.07	0.1	default
BR	Diego		0	RH Full Limb Flexion	2024-07-21 13:16:23		Concrete		No Rider	1.42	9	0.89	-20.21	-11.31	4.91	-16.75	11.78	1.42	10	0.34	6.02	7.1	5.94	6.22	0.1	default
BR	Doc	Appaloosa	0	Straight Line	2024-06-09 10:41:34		Concrete		No Rider	1.49	14	0.83	7.5	3.71	11.73	6.51	11.3	1.49	14	0.5	-4.96	5.52	-9.63	4.03	0.4	default
BR	Doc	Appaloosa	0	Before Flexion/Manipulation	2024-06-09 10:42:48		Concrete		No Rider	1.65	9	1.08	8.01	5.11	10.69	6.17	12.29	1.65	9	0.52	-1.92	8.03	-11.96	8.87	0.2	default
BR	Doc	Appaloosa	0	LF Full Limb Flexion	2024-06-09 10:44:31		Concrete		No Rider	1.57	15	1.1	11.27	2.59	8.52	10.97	13.41	1.57	18	0.55	-0.87	7.68	-12.51	9.73	0.1	default
BR	Doc	Appaloosa	0	RF Full Limb Flexion	2024-06-09 10:45:53		Concrete		No Rider	1.58	15	0.77	5.49	5.42	10.74	0.84	11.1	1.58	17	0.41	1.62	9.76	-9.3	7.07	0.1	default
BR	Doc	Appaloosa	0	RH Full Limb Flexion	2024-06-09 10:47:09		Concrete		No Rider	1.59	14	0.97	9.22	9.04	17.26	1.81	10.92	1.59	16	0.44	2.66	9.39	-5.61	13.11	0.1	default
BR	Doc	Appaloosa	0	LH Full Limb Flexion	2024-06-09 10:49:05		Concrete		No Rider	1.65	13	0.62	-3.87	-3.72	11.7	1.07	8.69	1.65	13	0.73	-5.98	11.7	-18.5	9.61	0.1	default
BR	Doc	Appaloosa	0	Straight Line	2024-06-23 12:15:16		Concrete		No Rider	1.55	15	1.09	7.1	2.03	16.06	-6.8	17.57	1.55	15	0.54	-6.41	4.04	-11.35	4.37	0.4	default
BR	Doc	Appaloosa	0	Before Flexion/Manipulation	2024-06-23 12:19:48		Concrete		No Rider	1.66	7	0.71	5.34	3.29	5.99	-4.21	13.31	1.66	8	0.63	-4.88	8.62	-16.52	7.08	0.1	default
BR	Doc	Appaloosa	0	LF Full Limb Flexion	2024-06-23 12:20:24		Concrete		No Rider	1.77	6	1.11	-32.37	-16.52	13.19	-27.84	18.28	1.77	6	0.79	-5.97	8.91	-21.77	7.24	0.1	default
BR	Doc	Appaloosa	0	RF Full Limb Flexion	2024-06-23 12:22:20		Concrete		No Rider	1.57	9	0.75	9.31	8.97	11.68	2.5	10.34	1.57	9	0.48	-6.81	8.34	-10.45	7.19	0.1	default
BR	Doc	Appaloosa	0	RH Full Limb Flexion	2024-06-23 12:24:04		Concrete		No Rider	1.63	8	1.11	24.6	24.2	19.67	4.38	15.48	1.63	9	0.49	-2.64	7.32	-8.54	11.66	0.1	default
BR	Doc	Appaloosa	0	LH Full Limb Flexion	2024-06-23 12:26:02		Concrete		No Rider	1.59	8	0.76	-14.3	-4.86	13.51	-13.44	12.35	1.59	8	0.73	-7.97	7.68	-19.38	8.44	0.1	default
BR	Doc	Appaloosa	0	Straight Line	2024-07-06 18:04:14		Concrete		No Rider	1.51	17	1.43	26.29	26.03	11.31	3.7	11.73	1.51	17	0.63	-6.49	4.1	-15.29	5.55	0.4	default
BR	Doc	Appaloosa	0	Before Flexion/Manipulation	2024-07-06 18:05:07		Concrete		No Rider	1.55	9	1.14	19.63	19.62	13.78	0.43	18.57	1.55	9	0.5	-4.25	5.59	-12.07	10.32	0.1	default
BR	Doc	Appaloosa	0	LF Full Limb Flexion	2024-07-06 18:05:44		Concrete		No Rider	1.54	9	0.52	4.52	3.66	5.77	2.66	9.11	1.54	9	0.66	-8.34	6.56	-16.54	9.84	0.1	default
BR	Doc	Appaloosa	0	RF Full Limb Flexion	2024-07-06 18:08:26		Concrete		No Rider	1.55	10	1.21	24.4	22.17	9.14	10.2	9.62	1.55	10	0.49	-5.96	7.09	-10.98	7.53	0.1	default
BR	Doc	Appaloosa	0	RH Distal Limb Flexion	2024-07-06 18:09:58		Concrete		No Rider	1.61	8	0.98	22.62	21.42	9.2	7.27	9.09	1.61	8	0.53	-6.76	6.25	-5.51	13.42	0.1	default
BR	Doc	Appaloosa	0	LH Full Limb Flexion	2024-07-06 18:11:45		Concrete		No Rider	1.56	8	0.92	17.89	17.61	9.74	3.13	9.27	1.56	8	0.78	-11.66	4.45	-19.84	10.87	0.1	default
BR	Doc	Appaloosa	0	Straight Line	2024-07-21 08:29:08		Concrete		No Rider	1.51	16	0.93	-20.75	-20.49	9.81	-3.28	12.78	1.51	16	0.39	-3.69	2.96	-9.53	3.18	0.4	default
BR	Doc	Appaloosa	0	Before Flexion/Manipulation	2024-07-21 08:30:14		Concrete		No Rider	1.52	8	1.09	-24.74	-23.7	10.94	7.1	10.72	1.52	9	0.52	-5.26	6.06	-12.77	8.14	0.1	default
BR	Doc	Appaloosa	0	RF Full Limb Flexion	2024-07-21 08:30:47		Concrete		No Rider	1.52	9	1.68	-19.89	-5.17	33.93	19.21	16.85	1.52	10	0.38	0.18	5.05	-9.44	6.38	0.1	default
BR	Doc	Appaloosa	0	LF Full Limb Flexion	2024-07-21 08:32:48		Concrete		No Rider	1.55	8	1.5	-40.24	-40.03	6.3	4.12	9.52	1.55	8	0.62	-3.58	6.24	-16.83	5.77	0.1	default
BR	Doc	Appaloosa	0	RH Full Limb Flexion	2024-07-21 08:34:28		Concrete		No Rider	1.47	10	0.92	-14.86	-11.05	13.92	9.93	11.37	1.47	11	0.38	4.43	6.95	-7.08	8.15	0.1	default
BR	Doc	Appaloosa	0	LH Full Limb Flexion	2024-07-21 08:36:44		Concrete		No Rider	1.5	9	1.37	-30.56	-30.42	13.04	2.92	11.52	1.5	9	0.58	-5.06	2.93	-16.2	5.44	0.1	default
BR	Donovan		0	Straight Line	2024-06-08 15:05:38		Concrete		No Rider	1.77	18	1.35	32.43	20.85	12.93	24.84	6.18	1.77	18	1.88	56.03	28.96	26.4	9.91	0.2	default
BR	Donovan		0	Before Flexion/Manipulation	2024-06-08 15:09:57		Concrete		No Rider	2.01	8	1.52	35.04	27.25	12.47	22.03	20.17	2.01	9	5.31	253.18	194.95	28.48	115.43	0.2	default
BR	Donovan		0	LF Distal Limb Flexion	2024-06-08 15:10:50		Concrete		No Rider	1.86	7	1.17	30.73	25.03	3.83	17.84	8.18	1.86	7	1.57	50.34	12.46	21.7	5.72	0.1	default
BR	Donovan		0	RF Full Limb Flexion	2024-06-08 15:12:27		Concrete		No Rider	1.7	11	1.24	29.74	22.47	3.72	19.49	6.77	1.7	12	1.47	46.99	17.95	21.75	10.47	0.1	default
BR	Donovan		0	LH Full Limb Flexion	2024-06-08 15:14:00		Concrete		No Rider	1.85	8	0.93	22.04	17.89	5.78	12.88	6.76	1.85	8	1.9	63.17	18.08	26.36	6.02	0.1	default
BR	Donovan		0	RH Full Limb Flexion	2024-06-08 15:16:08		Concrete		No Rider	2	8	2.13	52.99	35.19	22.06	39.63	9.43	2	8	5.99	194.37	57.1	113.76	36.05	0.1	default
BR	Donovan		0	Straight Line	2024-06-22 09:17:30		Concrete		No Rider	1.71	17	1.88	50.02	41.25	11.15	28.3	13.89	1.71	17	2	54.21	16.59	41.4	8.45	0.4	default
BR	Donovan		0	Before Flexion/Manipulation	2024-06-22 09:19:27		Concrete		No Rider	1.7	8	1.41	34.45	28.37	8.9	19.55	4.6	1.7	9	1.56	42.38	15.15	30.63	7.71	0.1	default
BR	Donovan		0	LF Full Limb Flexion	2024-06-22 09:20:10		Concrete		No Rider	1.72	9	1.53	38.97	33.25	4.43	20.33	8.02	1.72	9	1.26	36.75	10.99	22.86	3.21	0.1	default
BR	Donovan		0	RF Full Limb Flexion	2024-06-22 09:21:59		Concrete		No Rider	1.65	11	1.54	40.77	35.34	7.36	20.34	5.39	1.65	11	1.37	36.81	13.65	26.17	8.56	0.1	default
BR	Donovan		0	LH Fetlock Flexion	2024-06-22 09:23:28		Concrete		No Rider	1.69	11	1.04	26.5	25.52	6.05	7.15	7.92	1.69	11	1.56	52.06	19.92	21.89	6.61	0.1	default
BR	Donovan		0	RH Full Limb Flexion	2024-06-22 09:26:38		Concrete		No Rider	1.81	7	1.69	43.19	38.57	14.87	19.43	14.27	1.81	7	3.57	106.46	16.73	46.6	26.26	0.1	default
BR	Donovan		0	Straight Line	2024-07-06 15:13:03		Concrete		No Rider	1.76	19	1.41	30.05	17.38	10.96	24.52	8.49	1.76	19	1.69	37.27	12.62	32.35	8.16	0.2	default
BR	Donovan		0	Before Flexion/Manipulation	2024-07-06 15:14:03		Concrete		No Rider	1.67	11	0.96	22.85	15.3	5.28	16.98	6.57	1.67	12	1.04	28.19	12.77	22.49	8.36	0.1	default
BR	Donovan		0	LF Full Limb Flexion	2024-07-06 15:14:55		Concrete		No Rider	1.68	12	1.1	21.32	17.54	10.46	12.11	13.07	1.68	13	1.15	39.53	24.68	25.43	14.57	0.1	default
BR	Donovan		0	RF Full Limb Flexion	2024-07-06 15:16:19		Concrete		No Rider	1.86	14	2.38	67.38	48.02	16.73	47.26	23.48	1.86	12	5.47	191.11	142.31	113.51	77.15	0.2	default
BR	Donovan		0	LH Full Limb Flexion	2024-07-06 15:17:55		Concrete		No Rider	1.61	12	1.15	28.47	21.55	3.96	18.6	7.24	1.61	13	1.22	36.34	8.95	18.08	6.92	0.1	default
BR	Donovan		0	RH Full Limb Flexion	2024-07-06 15:20:12		Concrete		No Rider	2.09	10	3.49	100.21	83.54	36.47	55.34	21.24	2.09	10	9.02	367.49	107.81	192.68	111.52	0.1	default
BR	Donovan		0	Straight Line	2024-07-20 16:43:45		Concrete		No Rider	1.72	20	1.58	35.06	24.39	9.65	25.19	8.87	1.72	20	1.63	41.95	19.21	33.01	11.29	0.1	default
BR	Donovan		0	Before Flexion/Manipulation	2024-07-20 16:46:05		Concrete		No Rider	1.79	10	1.47	37.63	29.66	7.36	23.16	6.1	1.79	10	1.67	43.68	12.95	33.03	11.89	0.1	default
BR	Donovan		0	RF Full Limb Flexion	2024-07-20 16:47:04		Concrete		No Rider	1.73	11	1.58	39.3	27.06	9.15	28.5	10.3	1.73	12	1.73	48.45	16.57	33.5	12.56	0.1	default
BR	Donovan		0	LF Full Limb Flexion	2024-07-20 16:48:19		Concrete		No Rider	1.7	11	1.98	49.12	39.9	20.23	28.66	10.01	1.7	12	1.86	52.59	17.72	38.52	13.36	0.1	default
BR	Donovan		0	LH Full Limb Flexion	2024-07-20 16:49:44		Concrete		No Rider	1.81	7	1.64	42.58	31.24	15.08	28.93	6.44	1.81	8	1.71	53.55	19.51	26.91	10.97	0.1	default
BR	Donovan		0	RH Full Limb Flexion	2024-07-20 16:51:24		Concrete		No Rider	1.9	7	3.25	84.74	61.52	8.18	58.28	9.13	1.9	7	4.2	109.86	32.97	78.08	14.8	0.1	default
BR	Dudley		0	Straight Line	2024-06-08 15:24:45		Concrete		No Rider	1.65	6	2.57	-31.67	-28.22	11.41	-14.38	7.81	1.65	6	0.67	-0.4	7.47	-2.66	2.82	0.4	default
BR	Dudley		0	Before Flexion/Manipulation	2024-06-08 15:25:50		Concrete		No Rider	1.68	6	0.86	-18.48	-16.78	9.88	-7.74	8.09	1.68	7	0.25	4.48	9.82	-4.17	7.18	0.1	default
BR	Dudley		0	LF Full Limb Flexion	2024-06-08 15:26:33		Concrete		No Rider	1.64	17	1.29	-20.38	-20.23	18.95	-2.46	19.5	1.64	19	0.28	7.06	9.57	-1.79	6.53	0.1	default
BR	Dudley		0	RF Full Limb Flexion	2024-06-08 15:28:32		Concrete		No Rider	1.64	18	1.64	-36.44	-36.11	19.14	-4.93	14.24	1.64	19	0.45	2.94	6.75	4.88	17.67	0.1	default
BR	Dudley		0	LH Full Limb Flexion	2024-06-08 15:30:10		Concrete		No Rider	1.66	18	3.02	-77.02	-72.15	18.73	-26.97	15.69	1.66	20	1.75	-42.67	33.56	-37.52	33.57	0.1	default
BR	Dudley		0	RH Full Limb Flexion	2024-06-08 15:33:16		Concrete		No Rider	1.67	18	1.3	-25.83	-25.71	15.98	-2.5	12.99	1.67	20	0.7	16.88	11.29	14.9	12.48	0.1	default
BR	Dudley		0	Straight Line	2024-06-22 10:13:03		Concrete		No Rider	1.6	18	0.85	-10.83	-10.55	17.64	-2.44	15.37	1.6	18	0.67	3.32	2.76	6.91	5.52	0.3	default
BR	Dudley		0	Before Flexion/Manipulation	2024-06-22 10:13:57		Concrete		No Rider	1.55	9	0.85	-17.3	-13.34	8.6	-11.01	11.4	1.55	10	0.21	3.8	8.9	4.88	3.52	0.1	default
BR	Dudley		0	LF Full Limb Flexion	2024-06-22 10:14:32		Concrete		No Rider	1.58	9	1.3	-28.21	-16.96	16.49	-22.54	15.35	1.58	10	0.39	6.64	8.86	9.24	4.8	0.1	default
BR	Dudley		0	RF Full Limb Flexion	2024-06-22 10:16:37		Concrete		No Rider	1.54	11	1.1	-23.58	-23.16	9.71	-4.45	8.72	1.54	12	0.4	4.04	9.04	8.92	5.94	0.1	default
BR	Dudley		0	LH Full Limb Flexion	2024-06-22 10:18:11		Concrete		No Rider	1.39	12	2.8	-71.33	-69.89	43.28	-14.29	29.89	1.39	7	2.23	-37.48	37.53	-20.08	29.55	0.3	default
BR	Dudley		0	RH Full Limb Flexion	2024-06-22 10:21:02		Concrete		No Rider	1.64	10	0.68	-2.55	-2.5	13.38	0.5	6.74	1.64	11	1.3	28.32	8.4	34.06	9.03	0.1	default
BR	Dudley		0	Straight Line	2024-07-07 09:40:01		Concrete		No Rider	1.56	18	1.2	-30.27	-29.29	6.06	-7.66	7.02	1.56	18	0.52	8.59	5.37	9.6	3.51	0.3	default
BR	Dudley		0	Before Flexion/Manipulation	2024-07-07 09:41:08		Concrete		No Rider	1.54	8	0.99	-20.15	-20.01	12.91	-2.31	11.88	1.54	9	0.34	9.17	8.61	6.93	4.01	0.1	default
BR	Dudley		0	RF Full Limb Flexion	2024-07-07 09:41:41		Concrete		No Rider	1.62	7	1.46	-20.23	-19.21	16.15	-6.35	10.69	1.62	7	0.71	13.85	10.4	12.4	3.23	0.2	default
BR	Dudley		0	LF Full Limb Flexion	2024-07-07 09:43:22		Concrete		No Rider	1.48	12	1.53	-14.13	-7.55	21.66	-11.94	16.61	1.48	13	0.39	6.85	12.11	7.21	14.15	0.1	default
BR	Dudley		0	LH Full Limb Flexion	2024-07-07 09:45:20		Concrete		No Rider	1.65	10	2.98	-88.36	-82.87	36.33	-30.65	25.2	1.65	9	1.68	-37.89	19.62	-33.63	12.57	0.1	default
BR	Dudley		0	RH Full Limb Flexion	2024-07-07 09:47:25		Concrete		No Rider	1.7	10	1.15	13.13	12.04	17.15	5.23	19.75	1.7	11	2.22	52.41	15.61	55.85	20.79	0.1	default
BR	Dudley		0	Straight Line	2024-07-21 12:21:37		Concrete		No Rider	1.62	17	1.38	-35.01	-34.29	13.95	-7.05	14.8	1.62	17	0.63	-2.95	3.45	14.98	8.12	0.4	default
BR	Dudley		0	Before Flexion/Manipulation	2024-07-21 12:22:00		Concrete		No Rider	1.46	9	1.82	-47.88	-44.07	18.41	-18.71	11.65	1.46	10	0.31	-5.18	7.6	2.99	6.65	0.1	default
BR	Dudley		0	Before Flexion/Manipulation	2024-07-21 12:24:00		Concrete		No Rider	1.49	10	1.98	-48.95	-45.44	22.6	-18.2	14.05	1.49	11	0.22	-2.16	9.67	1.25	4.71	0.1	default
BR	Dudley		0	RF Full Limb Flexion	2024-07-21 12:24:57		Concrete		No Rider	1.59	9	2.16	-59.45	-53.22	12.82	-26.5	7.76	1.59	10	0.33	-2.62	7.51	8.28	5.02	0.1	default
BR	Dudley		0	LF Full Limb Flexion	2024-07-21 12:26:20		Concrete		No Rider	1.38	8	1.55	-44.57	-39.17	30.07	-21.27	23.01	1.38	8	0.46	5.09	15.78	-1.4	7.12	0.3	default
BR	Dudley		0	LH Full Limb Flexion	2024-07-21 12:28:07		Concrete		No Rider	1.62	6	4.35	-115.19	-110.9	47.54	-31.16	17.68	1.62	6	3.54	-100.32	34.11	-61.22	38.04	0.1	default
BR	Dudley		0	RH Full Limb Flexion	2024-07-21 12:30:42		Concrete		No Rider	1.66	9	1.16	-25.38	-22.8	16.9	-11.15	11.11	1.66	10	1.08	17	10.88	29.16	11	0.1	default
BR	Evan	AQHA	0	Straight Line	2024-06-09 08:00:19		Concrete		No Rider	1.57	12	0.67	-10.45	-8.79	4.6	5.65	6.56	1.57	11	0.27	5.57	2.91	-2.18	2.08	0.4	default
BR	Evan	AQHA	0	Before Flexion/Manipulation	2024-06-09 08:06:45		Concrete		No Rider	1.66	7	0.35	-3.29	-3.26	4.31	0.4	4.79	1.66	8	0.27	9.71	10.88	-2.14	4.14	0.1	default
BR	Evan	AQHA	0	RF Full Limb Flexion	2024-06-09 08:07:24		Concrete		No Rider	1.55	8	0.66	-13.16	-12.1	5.71	-5.17	8.52	1.55	8	0.29	9.63	6.33	2.87	2.79	0.1	default
BR	Evan	AQHA	0	LF Full Limb Flexion	2024-06-09 08:09:04		Concrete		No Rider	1.56	8	0.44	-4.19	-4.12	3.61	-0.78	7.61	1.56	9	0.37	13.96	13.81	-2.08	4.97	0.1	default
BR	Evan	AQHA	0	LH Full Limb Flexion	2024-06-09 08:10:34		Concrete		No Rider	1.57	8	0.45	-4.13	-1.81	5.77	-3.71	9.03	1.57	8	0.3	5.1	2.81	-4.12	2.82	0.1	default
BR	Evan	AQHA	0	RH Full Limb Flexion	2024-06-09 08:12:14		Concrete		No Rider	1.62	8	1.09	-4.36	-3.94	8.34	-1.88	8.75	1.62	8	0.4	15	10.56	-0.37	5.45	0.1	default
BR	Evan	AQHA	0	Straight Line	2024-06-23 10:52:20		Concrete		No Rider	1.34	19	0.77	-6.34	-0.11	5.16	6.34	6.99	1.34	19	0.23	4.5	2.62	0.09	1.64	0.4	default
BR	Evan	AQHA	0	Before Flexion/Manipulation	2024-06-23 10:53:18		Concrete		No Rider	1.46	10	0.53	6.45	2.64	7.8	5.89	5.66	1.46	11	0.29	6.56	8.38	-4.74	6.6	0.1	default
BR	Evan	AQHA	0	RF Full Limb Flexion	2024-06-23 10:53:49		Concrete		No Rider	1.45	10	0.51	-8.16	-6.23	8.67	5.27	3.82	1.45	11	0.26	9.08	8.19	-0.35	3.61	0.1	default
BR	Evan	AQHA	0	LF Full Limb Flexion	2024-06-23 10:55:51		Concrete		No Rider	1.47	11	0.55	5.43	1.19	8.52	5.3	7.22	1.47	12	0.42	11.74	10.63	-2.66	5.57	0.1	default
BR	Evan	AQHA	0	LH Full Limb Flexion	2024-06-23 10:57:46		Concrete		No Rider	1.46	9	0.44	-6.84	-1.89	5.13	6.57	3.58	1.46	10	0.35	3.75	8.6	-7.96	4.22	0.1	default
BR	Evan	AQHA	0	RH Full Limb Flexion	2024-06-23 10:59:38		Concrete		No Rider	1.47	8	0.4	-6.74	-0.87	2.93	6.68	4.08	1.47	8	0.24	7.51	10.27	0.22	3.3	0.1	default
BR	Evan	AQHA	0	Straight Line	2024-07-07 10:01:57		Concrete		No Rider	1.4	19	0.58	-10.9	-10.56	7.42	-2.71	4.17	1.4	19	0.23	1.91	2.13	-2.53	2.81	0.1	default
BR	Evan	AQHA	0	Before Flexion/Manipulation	2024-07-07 10:04:26		Concrete		No Rider	1.56	8	0.57	-9.1	-9.01	8.57	-1.33	5.38	1.56	8	0.2	3.42	2.19	0.89	2.03	0.1	default
BR	Evan	AQHA	0	RF Full Limb Flexion	2024-07-07 10:04:58		Concrete		No Rider	1.43	11	0.79	-18.76	-18.76	6.7	0.52	4.27	1.43	12	0.18	4.39	5.07	1.47	2.91	0.1	default
BR	Evan	AQHA	0	LF Full Limb Flexion	2024-07-07 10:06:51		Concrete		No Rider	1.47	10	0.53	-7.99	-7.73	3.63	1.99	7.17	1.47	11	0.21	6.22	6.56	-1.65	3.26	0.1	default
BR	Evan	AQHA	0	RH Full Limb Flexion	2024-07-07 10:08:26		Concrete		No Rider	1.54	9	0.81	-14.27	-13.12	8.73	-5.62	9.58	1.54	10	0.32	10.16	7.73	4.1	4.72	0.1	default
BR	Evan	AQHA	0	LH Full Limb Flexion	2024-07-07 10:10:15		Concrete		No Rider	1.49	10	0.63	-10.06	-9.81	9.09	2.24	5.16	1.49	11	0.28	3.73	8.32	-4.83	4.3	0.1	default
BR	Evan	AQHA	0	Straight Line	2024-07-21 13:46:25		Concrete		No Rider	1.42	19	0.71	-6.87	-1.08	10.62	6.79	11.94	1.42	19	0.38	6.08	6.12	-0.63	9.7	0.2	default
BR	Evan	AQHA	0	Before Flexion/Manipulation	2024-07-21 13:49:26		Concrete		No Rider	1.5	11	1.26	23.03	11.75	27.14	19.8	14.64	1.5	12	0.28	4.38	4.22	-4.75	5.28	0.2	default
BR	Evan	AQHA	0	Before Flexion/Manipulation	2024-07-21 13:50:18		Concrete		No Rider	1.54	9	0.95	-16.74	-7.94	12.49	14.73	10.5	1.54	10	0.26	6.51	8.07	0.38	4.53	0.1	default
BR	Evan	AQHA	0	LF Full Limb Flexion	2024-07-21 13:51:23		Concrete		No Rider	1.51	9	0.86	13.05	0.05	12.31	13.05	10.1	1.51	9	0.2	2.06	7.11	-2.26	3.73	0.1	default
BR	Evan	AQHA	0	RF Full Limb Flexion	2024-07-21 13:52:57		Concrete		No Rider	1.56	10	1.36	-21.64	-0.93	16.16	21.62	18.03	1.56	11	0.24	5.47	3.7	1.28	5.18	0.2	default
BR	Evan	AQHA	0	LH Full Limb Flexion	2024-07-21 13:54:37		Concrete		No Rider	1.5	10	0.76	9.7	4.33	11.94	8.67	7.32	1.5	10	0.24	5.23	6.08	-1.98	3.34	0.3	default
BR	Evan	AQHA	0	RH Full Limb Flexion	2024-07-21 13:56:33		Concrete		No Rider	1.47	9	1.11	-11.05	-8.94	19.64	6.5	15.26	1.47	9	0.28	5.97	5.14	4.61	5.44	0.1	default
BR	Happy The Appy		0	Straight Line	2024-06-09 09:22:25		Concrete		No Rider	1.64	17	2.49	-66.09	-54.94	17.32	-36.73	12.58	1.64	17	0.77	1.8	2.8	24.6	4.8	0.4	default
BR	Happy The Appy		0	Before Flexion/Manipulation	2024-06-09 09:23:24		Concrete		No Rider	1.77	9	1.35	-36.26	-31.86	5.35	-17.31	5.82	1.77	10	0.89	7.98	10.06	26.2	7.99	0.1	default
BR	Happy The Appy		0	RF Full Limb Flexion	2024-06-09 09:23:59		Concrete		No Rider	1.63	12	1.25	-33.3	-28.81	12.2	-16.69	7.97	1.63	12	0.61	6.55	7.76	18.11	4.25	0.1	default
BR	Happy The Appy		0	LF Full Limb Flexion	2024-06-09 09:25:23		Concrete		No Rider	1.65	11	5.99	-159.16	-147.25	50.19	-60.42	20.29	1.65	12	1.2	9.44	10.2	36.04	8.42	0.1	default
BR	Happy The Appy		0	LH Full Limb Flexion	2024-06-09 09:26:55		Concrete		No Rider	1.62	12	2.38	-66.46	-55.77	11.47	-36.13	8.16	1.62	13	0.47	-3.95	3.92	3.14	13.03	0.1	default
BR	Happy The Appy		0	RH Full Limb Flexion	2024-06-09 09:28:45		Concrete		No Rider	1.63	12	1.08	-27.04	-26.71	10.97	-4.23	12.66	1.63	13	1.61	19.32	14.08	46.28	10.8	0.1	default
BR	Happy The Appy		0	Straight Line	2024-06-22 15:32:56		Concrete		No Rider	1.67	12	4.28	-130.04	-114.06	43.56	-62.46	29.89	1.67	11	0.93	-2.98	4.48	32.9	10.05	0.4	default
BR	Happy The Appy		0	Before Flexion/Manipulation	2024-06-22 15:34:07		Concrete		No Rider	1.75	11	3.86	-104.94	-90.85	19.81	-52.52	12.8	1.75	12	1.1	6.65	10.55	35.3	8.62	0.1	default
BR	Happy The Appy		0	Before Flexion/Manipulation	2024-06-22 15:35:11		Concrete		No Rider	1.73	11	3.92	-110.78	-91.6	16.62	-62.31	11.63	1.73	12	0.68	7.6	11.7	20.38	7.74	0.1	default
BR	Happy The Appy		0	RF Full Limb Flexion	2024-06-22 15:36:29		Concrete		No Rider	1.71	11	2.68	-75.3	-68.09	30.88	-32.15	19.18	1.71	11	0.61	8.19	8.84	17.57	5.65	0.1	default
BR	Happy The Appy		0	LF Full Limb Flexion	2024-06-22 15:38:03		Concrete		No Rider	1.64	13	8.47	-205.05	-195.97	53.23	-60.33	31.24	1.64	14	1.25	8.61	7.36	37.26	16.66	0.1	default
BR	Happy The Appy		0	LH Full Limb Flexion	2024-06-22 15:39:33		Concrete		No Rider	1.68	11	5.1	-142.81	-130.54	45.09	-57.9	22.01	1.68	12	0.78	-0.97	10.34	7.79	19.19	0.1	default
BR	Happy The Appy		0	RH Full Limb Flexion	2024-06-22 15:41:22		Concrete		No Rider	1.61	13	3.27	-96.92	-88.89	26.05	-38.64	20.9	1.61	14	2.11	22.92	12.43	61.55	19.6	0.1	default
BR	Happy The Appy		0	Straight Line	2024-07-07 08:02:00		Concrete		No Rider	1.6	19	1.13	-26.97	-23.22	11.42	-13.71	9.21	1.6	19	0.28	-5.73	3.6	4.52	3.21	0.1	default
BR	Happy The Appy		0	Before Flexion/Manipulation	2024-07-07 08:04:21		Concrete		No Rider	1.64	7	1.08	-25.53	-19.18	5.43	-16.84	4.82	1.64	8	0.24	-0.29	8.07	3	6.22	0.1	default
BR	Happy The Appy		0	RF Full Limb Flexion	2024-07-07 08:04:56		Concrete		No Rider	1.6	13	0.86	-15.48	-13.96	8.12	-6.7	11.17	1.6	13	0.25	-6.29	6.3	2.71	4.69	0.1	default
BR	Happy The Appy		0	LF Full Limb Flexion	2024-07-07 08:06:37		Concrete		No Rider	1.67	10	5.51	-125.61	-101.42	45.51	-74.11	10.39	1.67	10	0.71	-1	7.78	18.67	8.32	0.1	default
BR	Happy The Appy		0	LH Full Limb Flexion	2024-07-07 08:08:11		Concrete		No Rider	1.54	14	1.64	-43.03	-33.75	10.33	-26.69	6.74	1.54	14	0.35	-9.03	5.23	-0.87	6.69	0.1	default
BR	Happy The Appy		0	RH Full Limb Flexion	2024-07-07 08:10:26		Concrete		No Rider	1.59	12	1.07	-23.21	-19.29	8.63	-12.9	13.08	1.59	12	0.83	2.33	6.74	23.26	8.44	0.1	default
BR	Happy The Appy		0	Straight Line	2024-07-20 15:27:40		Concrete		No Rider	1.51	12	0.97	-20.73	-15.24	7.4	-14.05	10.02	1.51	12	0.27	-1.89	2.99	-0.26	5.05	0.4	default
BR	Happy The Appy		0	Before Flexion/Manipulation	2024-07-20 15:30:03		Concrete		No Rider	1.62	11	0.75	-13.25	-8.67	5.38	-10.03	9.62	1.62	12	0.2	2.9	8.17	3.61	3.65	0.1	default
BR	Happy The Appy		0	RF Full Limb Flexion	2024-07-20 15:30:37		Concrete		No Rider	1.54	13	1.32	18.8	13.16	15.26	13.44	11.51	1.54	14	0.37	-1.99	6.08	-9.15	5.57	0.1	default
BR	Happy The Appy		0	LF Full Limb Flexion	2024-07-20 15:32:15		Concrete		No Rider	1.57	11	7.41	-203.62	-180.03	88.57	-95.13	48.62	1.57	13	0.81	-0.65	7.44	24.55	10.42	0.1	default
BR	Happy The Appy		0	RH Full Limb Flexion	2024-07-20 15:34:12		Concrete		No Rider	1.56	11	1.23	-28.57	-20.09	9.78	-20.31	10.2	1.56	11	1.02	8.38	6.78	27.46	9.27	0.1	default
BR	Happy The Appy		0	LH Full Limb Flexion	2024-07-20 15:36:19		Concrete		No Rider	1.58	12	1.36	-32.15	-20.02	5.78	-25.16	14	1.58	12	0.23	-1.02	4.34	-1.3	4.22	0.1	default
BR	Hitchhiker	Thoroughbred	0	Straight Line	2024-06-09 14:41:16		Concrete		No Rider	1.33	15	0.6	8.79	8.74	4.05	-0.96	5.7	1.33	15	0.59	13.26	4.37	11.37	3.85	0.4	default
BR	Hitchhiker	Thoroughbred	0	Before Flexion/Manipulation	2024-06-09 14:42:23		Concrete		No Rider	1.44	7	0.49	10.31	10.19	5.78	1.53	3.22	1.44	8	0.59	16.16	8.09	11.76	6	0.1	default
BR	Hitchhiker	Thoroughbred	0	LF Full Limb Flexion	2024-06-09 14:42:54		Concrete		No Rider	1.38	8	0.59	14.64	14.54	2.46	1.75	3.64	1.38	9	0.57	15.79	6.9	11.1	5.91	0.1	default
BR	Hitchhiker	Thoroughbred	0	RF Full Limb Flexion	2024-06-09 14:44:34		Concrete		No Rider	1.4	8	0.47	7.57	7.35	3.42	1.8	5.45	1.4	8	0.6	16.74	11.01	12.36	4.04	0.1	default
BR	Hitchhiker	Thoroughbred	0	LH Full Limb Flexion	2024-06-09 14:46:00		Concrete		No Rider	1.53	12	0.67	14.85	14.65	4.1	-2.41	3.59	1.53	14	0.47	17.08	10.26	5.98	4.73	0.1	default
BR	Hitchhiker	Thoroughbred	0	RH Full Limb Flexion	2024-06-09 14:47:51		Concrete		No Rider	1.38	9	0.79	17.6	17.57	9.29	0.98	5.24	1.38	10	0.72	13.79	8.25	16.97	7.48	0.1	default
BR	Hitchhiker	Thoroughbred	0	Straight Line	2024-06-22 13:56:05		Concrete		No Rider	1.36	16	0.84	9.75	9.68	12.87	1.15	11.39	1.36	17	0.67	15.21	3.95	13.35	4.52	0.4	default
BR	Hitchhiker	Thoroughbred	0	Before Flexion/Manipulation	2024-06-22 13:57:59		Concrete		No Rider	1.5	8	0.62	9.65	9.39	6.81	2.23	6.02	1.5	9	0.74	19.12	8.97	15.98	6	0.1	default
BR	Hitchhiker	Thoroughbred	0	LF Full Limb Flexion	2024-06-22 13:58:32		Concrete		No Rider	1.5	8	0.64	14.31	14.17	9.25	-1.99	5.98	1.5	9	0.71	21.44	9.39	13.35	4.26	0.1	default
BR	Hitchhiker	Thoroughbred	0	RF Full Limb Flexion	2024-06-22 14:00:14		Concrete		No Rider	1.48	9	0.66	6.57	6.42	7.69	1.38	5.65	1.48	10	0.81	20.48	7.77	17.22	5.79	0.1	default
BR	Hitchhiker	Thoroughbred	0	LH Full Limb Flexion	2024-06-22 14:01:40		Concrete		No Rider	1.51	8	0.44	7.91	6.89	5.1	3.89	2.87	1.51	9	0.64	18.58	8.08	11.77	4.99	0.1	default
BR	Hitchhiker	Thoroughbred	0	RH Full Limb Flexion	2024-06-22 14:03:29		Concrete		No Rider	1.51	9	0.7	18.34	18.25	5.89	1.85	4.71	1.51	10	1.13	25.58	9.44	27.08	6.82	0.1	default
BR	Hitchhiker	Thoroughbred	0	Straight Line	2024-07-06 17:37:47		Concrete		No Rider	1.52	15	0.76	12.58	11.78	5.5	4.4	4.98	1.52	15	0.72	18.24	3.22	13.13	2.91	0.4	default
BR	Hitchhiker	Thoroughbred	0	Before Flexion/Manipulation	2024-07-06 17:39:03		Concrete		No Rider	1.55	9	0.65	13.88	13.84	4.81	1.05	7.27	1.55	9	0.81	20.37	6.3	17.55	8.07	0.1	default
BR	Hitchhiker	Thoroughbred	0	LF Full Limb Flexion	2024-07-06 17:39:44		Concrete		No Rider	1.59	8	1	7.05	3.07	18.28	6.35	7.89	1.59	9	0.65	19.27	9.22	13.78	7.2	0.1	default
BR	Hitchhiker	Thoroughbred	0	RF Full Limb Flexion	2024-07-06 17:41:26		Concrete		No Rider	1.5	10	0.66	9.61	6.28	6.31	7.27	6.86	1.5	10	0.68	17.72	8.41	11.56	5.34	0.1	default
BR	Hitchhiker	Thoroughbred	0	LH Full Limb Flexion	2024-07-06 17:42:38		Concrete		No Rider	1.63	7	0.62	12.51	9.36	3.76	8.3	3.41	1.63	7	0.46	13.2	3.9	7.2	3.72	0.1	default
BR	Hitchhiker	Thoroughbred	0	RH Full Limb Flexion	2024-07-06 17:44:25		Concrete		No Rider	1.51	8	0.79	19.07	17.23	4.61	8.17	3.59	1.51	9	0.72	21.17	7.41	11.55	7.53	0.1	default
BR	Hitchhiker	Thoroughbred	0	Straight Line	2024-07-20 14:37:41		Concrete		No Rider	1.41	15	0.85	17.53	15.06	7.18	8.96	5.69	1.41	15	0.53	12.1	4.47	9.46	2.36	0.4	default
BR	Hitchhiker	Thoroughbred	0	Before Flexion/Manipulation	2024-07-20 14:39:00		Concrete		No Rider	1.53	7	0.72	18.64	17.34	2.6	6.84	4.13	1.53	8	0.69	22.27	8.67	9.98	4.55	0.1	default
BR	Hitchhiker	Thoroughbred	0	LF Full Limb Flexion	2024-07-20 14:40:11		Concrete		No Rider	1.45	8	0.84	22.48	20.77	4.51	8.6	4.97	1.45	9	0.59	14.88	5.65	9.91	6.42	0.1	default
BR	Hitchhiker	Thoroughbred	0	RF Full Limb Flexion	2024-07-20 14:41:53		Concrete		No Rider	1.42	9	0.59	12.31	9.43	4.31	7.92	6.56	1.42	10	0.62	16.53	7.43	9.99	6.71	0.1	default
BR	Hitchhiker	Thoroughbred	0	LH Full Limb Flexion	2024-07-20 14:43:33		Concrete		No Rider	1.57	7	0.61	13.24	12.72	5.58	3.65	7.48	1.57	8	0.49	15.76	9.23	4.28	5.19	0.1	default
BR	Hitchhiker	Thoroughbred	0	RH Full Limb Flexion	2024-07-20 14:45:20		Concrete		No Rider	1.57	7	1.13	28.59	24.61	3.1	14.54	2.06	1.57	8	1.02	26.18	11.2	21.25	3.87	0.1	default
BR	Jiminey Cricket		0	Straight Line	2024-06-09 10:29:14		Concrete		No Rider	1.62	18	0.65	6.86	1.95	6.41	6.58	7.85	1.62	19	0.28	-0.41	3.99	6.65	5.3	0.4	default
BR	Jiminey Cricket		0	Before Flexion/Manipulation	2024-06-09 10:30:07		Concrete		No Rider	1.75	7	0.66	9.71	1.02	7.97	9.66	10.9	1.75	7	0.25	2.87	2.17	5.76	2.41	0.1	default
BR	Jiminey Cricket		0	RF Full Limb Flexion	2024-06-09 10:30:47		Concrete		No Rider	1.75	18	0.52	-6.74	-3.92	5.43	5.49	7.75	1.75	19	0.3	3.23	9.21	6.67	5.14	0.1	default
BR	Jiminey Cricket		0	LF Full Limb Flexion	2024-06-09 10:32:25		Concrete		No Rider	1.72	16	0.34	-1.68	-1.1	5.92	1.27	4.13	1.72	17	0.24	3.57	9.57	1.98	5.42	0.1	default
BR	Jiminey Cricket		0	LH Full Limb Flexion	2024-06-09 10:34:11		Concrete		No Rider	1.75	10	0.7	-14.23	-13.15	5.61	-5.43	4.77	1.75	10	0.35	-10.56	2.81	-3.59	3.64	0.1	default
BR	Jiminey Cricket		0	RH Full Limb Flexion	2024-06-09 10:35:48		Concrete		No Rider	1.68	20	0.62	14.76	11.75	7.6	8.93	4.12	1.68	21	0.68	10.26	9.66	19.96	6.43	0.1	default
BR	Jiminey Cricket		0	Straight Line	2024-06-22 15:59:42		Concrete		No Rider	1.65	18	0.49	10.44	7.89	5.38	6.83	5.66	1.65	18	0.2	0.77	3.52	3.43	2.64	0.3	default
BR	Jiminey Cricket		0	Before Flexion/Manipulation	2024-06-22 16:01:09		Concrete		No Rider	1.6	12	0.32	-1.07	-0.95	3.27	0.49	5.05	1.6	11	0.23	0.87	2.96	4.89	3.62	0.1	default
BR	Jiminey Cricket		0	LF Full Limb Flexion	2024-06-22 16:01:52		Concrete		No Rider	1.64	10	0.33	4.93	3.84	2.96	3.09	3.85	1.64	10	0.21	2.16	6.86	2.09	7.26	0.1	default
BR	Jiminey Cricket		0	RF Full Limb Flexion	2024-06-22 16:03:20		Concrete		No Rider	1.65	11	0.4	5.09	0.54	3.1	5.06	5.12	1.65	12	0.3	2.74	8.67	7.54	7.05	0.1	default
BR	Jiminey Cricket		0	LH Full Limb Flexion	2024-06-22 16:04:55		Concrete		No Rider	1.66	11	0.8	-19.97	-16.55	7.27	-11.17	4.47	1.66	10	0.74	-14.97	6.9	-15.32	4.26	0.1	default
BR	Jiminey Cricket		0	RH Full Limb Flexion	2024-06-22 16:06:43		Concrete		No Rider	1.75	9	1.59	43.5	38.06	2.56	21.05	6.14	1.75	10	1.32	28.2	14.2	35.56	2.57	0.1	default
BR	Jiminey Cricket		0	Straight Line	2024-07-06 13:50:35		Concrete		No Rider	1.61	20	0.5	8.24	3.71	4.11	7.36	7.29	1.61	20	0.24	-1.68	3.42	5.18	3.55	0.2	default
BR	Jiminey Cricket		0	Before Flexion/Manipulation	2024-07-06 13:53:12		Concrete		No Rider	1.7	8	0.3	2.85	0.51	3.88	2.8	3.59	1.7	8	0.22	2.95	11.08	4	5.12	0.1	default
BR	Jiminey Cricket		0	LF Full Limb Flexion	2024-07-06 13:54:12		Concrete		No Rider	1.68	10	0.4	9.41	9.39	4.01	0.63	3.83	1.68	10	0.29	0.42	8.91	3.65	5.43	0.1	default
BR	Jiminey Cricket		0	RF Full Limb Flexion	2024-07-06 13:55:55		Concrete		No Rider	1.72	9	0.46	-7.97	-2.61	3.49	7.53	3.69	1.72	9	0.24	-2.82	1.4	5.49	4.86	0.1	default
BR	Jiminey Cricket		0	LH Full Limb Flexion	2024-07-06 13:57:55		Concrete		No Rider	1.58	12	0.81	-20.35	-18.22	4.76	-9.08	4.77	1.58	12	0.61	-10.76	6.13	-15.5	4.73	0.1	default
BR	Jiminey Cricket		0	RH Full Limb Flexion	2024-07-06 13:59:42		Concrete		No Rider	1.5	13	1.17	26.59	25	5.41	9.06	10.14	1.5	13	1.3	20.2	11.66	27.51	16.91	0.2	default
BR	Jiminey Cricket		0	Straight Line	2024-07-20 15:41:07		Concrete		No Rider	1.57	12	0.41	-4.79	-0.14	4.44	4.79	6.02	1.57	11	0.31	0.61	1.52	3.12	2.4	0.4	default
BR	Jiminey Cricket		0	Before Flexion/Manipulation	2024-07-20 15:42:09		Concrete		No Rider	1.65	13	0.47	5.93	1.63	6.06	5.7	8.03	1.65	13	0.29	1.55	7.34	5.55	3.7	0.1	default
BR	Jiminey Cricket		0	Straight Line	2024-07-20 15:49:41		Concrete		No Rider	1.63	21	0.4	5.47	0.98	4.18	5.38	4.12	1.63	21	0.24	0.32	2.68	6.02	2.2	0.2	default
BR	Jiminey Cricket		0	Before Flexion/Manipulation	2024-07-20 15:51:23		Concrete		No Rider	1.67	10	0.44	-5.98	-1.35	7.35	5.82	6.79	1.67	9	0.24	-0.53	2.06	6.18	2.24	0.1	default
BR	Jiminey Cricket		0	LF Full Limb Flexion	2024-07-20 15:52:06		Concrete		No Rider	1.55	11	0.3	3.69	2.15	4.39	-3	4.83	1.55	11	0.15	1.07	8.87	-0.67	4.42	0.1	default
BR	Jiminey Cricket		0	RF Full Limb Flexion	2024-07-20 15:53:59		Concrete		No Rider	1.62	12	0.61	-12.21	-6.44	5.62	10.38	9.96	1.62	12	0.27	0.81	5.2	6.53	3.24	0.1	default
BR	Jiminey Cricket		0	LH Full Limb Flexion	2024-07-20 15:56:07		Concrete		No Rider	1.61	11	0.95	-24.47	-22.5	5.05	-9.63	6.64	1.61	11	0.92	-19.9	10.28	-21.64	7.9	0.1	default
BR	Jiminey Cricket		0	RH Full Limb Flexion	2024-07-20 15:57:49		Concrete		No Rider	1.67	10	1.21	32.58	30.02	3.66	12.65	2.99	1.67	10	1.11	18.66	6.62	28.78	5.66	0.1	default
BR	Joe		0	Straight Line	2024-06-08 13:43:00		Concrete		No Rider	1.65	18	1.09	24.3	7	16.59	23.27	10.59	1.65	18	0.29	0.66	5.05	0.28	6.26	0.2	default
BR	Joe		0	Before Flexion/Manipulation	2024-06-08 13:44:06		Concrete		No Rider	1.76	6	1.5	34.79	20.45	14.42	28.15	5.29	1.76	6	0.33	11.53	14.78	2.11	4.89	0.1	default
BR	Joe		0	LF Distal Limb Flexion	2024-06-08 13:44:52		Concrete		No Rider	1.69	21	1.79	43.67	34.23	13.32	27.11	14.68	1.69	21	0.29	4.08	7.5	-3.88	7.63	0.1	default
BR	Joe		0	RF Distal Limb Flexion	2024-06-08 13:47:01		Concrete		No Rider	1.62	17	2.46	66.42	39.01	12.59	53.75	14.89	1.62	18	0.36	2.85	9.82	6.37	6.29	0.1	default
BR	Joe		0	LH Distal Limb Flexion	2024-06-08 13:48:46		Concrete		No Rider	1.75	20	1.42	30.55	16.22	14.6	25.89	13.07	1.75	22	0.52	5.56	11.32	9.62	10.18	0.1	default
BR	Joe		0	RH Distal Limb Flexion	2024-06-08 13:50:56		Concrete		No Rider	1.69	11	2.35	60.7	40.9	16	44.85	14.11	1.69	12	1.17	25.86	12.37	26.74	15.89	0.1	default
BR	Joe		0	Straight Line	2024-06-22 13:12:14		Concrete		No Rider	1.67	18	1.47	43.31	19.82	14.61	38.51	15.86	1.67	18	1.02	22.26	4.97	24.81	5.04	0.2	default
BR	Joe		0	Before Flexion/Manipulation	2024-06-22 13:13:54		Concrete		No Rider	1.71	8	1.18	-23.14	-16.98	16.3	15.73	10.85	1.71	8	0.83	21.77	11.54	20.27	1.82	0.1	default
BR	Joe		0	RF Full Limb Flexion	2024-06-22 13:14:45		Concrete		No Rider	1.78	9	1.47	-26	-17.5	17.76	19.23	18.74	1.78	9	1.36	33.43	12.08	33.66	5.77	0.1	default
BR	Joe		0	LF Full Limb Flexion	2024-06-22 13:17:39		Concrete		No Rider	1.79	9	0.92	-10.33	-9.99	15.13	2.61	10.39	1.79	9	1.06	33.9	12.74	19.92	2.15	0.1	default
BR	Joe		0	LH Full Limb Flexion	2024-06-22 13:19:14		Concrete		No Rider	1.78	10	1.21	-29.61	-26.06	12.14	14.06	15.84	1.78	11	1.23	30.9	11.59	28.63	6.66	0.1	default
BR	Joe		0	RH Full Limb Flexion	2024-06-22 13:21:34		Concrete		No Rider	1.65	10	1.53	38.95	15.36	8.13	35.79	16.54	1.65	10	1.21	22.39	6.72	32.46	8.68	0.1	default
BR	Joe		0	Before Flexion/Manipulation	2024-07-07 11:01:40		Concrete		No Rider	1.76	10	2.56	-60.28	-55.04	11.54	24.57	25.15	1.76	10	1.86	40.5	15.22	49.44	8.29	0.1	default
BR	Joe		0	Straight Line	2024-07-07 11:02:47		Concrete		No Rider	1.67	18	2.11	-46.94	-15.47	22.27	44.32	13.67	1.67	18	1.39	23.39	4.78	37.26	9.44	0.1	default
BR	Joe		0	LF Distal Limb Flexion	2024-07-07 11:03:46		Concrete		No Rider	1.72	10	1.26	-25.69	-25.69	15.13	0.22	9.88	1.72	10	1.44	31.63	11.26	34.51	7.68	0.1	default
BR	Joe		0	RF Full Limb Flexion	2024-07-07 11:05:36		Concrete		No Rider	1.7	11	3.16	-76.32	-23.1	12.94	72.74	29.76	1.7	11	1.9	34.41	12.4	51.09	9.72	0.1	default
BR	Joe		0	LH Full Limb Flexion	2024-07-07 11:12:25		Concrete		No Rider	1.75	10	1.51	34.77	5.1	12.87	34.39	13.08	1.75	10	1.25	32.76	11.21	28.1	3.27	0.1	default
BR	Joe		0	RH Full Limb Flexion	2024-07-07 11:15:41		Concrete		No Rider	1.66	10	2.46	65.11	35.77	11.78	54.41	15.23	1.66	10	1.51	33.69	11.77	34.21	9.13	0.1	default
BR	Joe		0	Straight Line	2024-07-20 13:20:43		Concrete		No Rider	1.65	18	2.51	-68.45	-67.64	25.34	10.51	20.88	1.65	18	1.78	32.02	7.32	46.37	6.1	0.2	default
BR	Joe		0	Before Flexion/Manipulation	2024-07-20 13:25:12		Concrete		No Rider	1.72	8	4.2	-110.66	-109.61	37.62	15.15	17.23	1.72	9	1.83	36.33	14.49	50.5	8.54	0.1	default
BR	Joe		0	RF Full Limb Flexion	2024-07-20 13:26:07		Concrete		No Rider	1.64	10	2.65	-60.98	-56.19	23.19	23.68	27.17	1.64	10	1.93	36.98	12.2	49.45	8.13	0.1	default
BR	Joe		0	LF Full Limb Flexion	2024-07-20 13:28:47		Concrete		No Rider	1.59	12	2.93	-72.76	-72.53	20.84	5.8	22.29	1.59	12	1.94	35.39	9.66	51.17	9.14	0.1	default
BR	Joe		0	LH Full Limb Flexion	2024-07-20 13:30:38		Concrete		No Rider	1.63	11	2.19	-54.19	-47.78	9.76	25.56	14.31	1.63	11	2.01	34.78	12	52.19	7.2	0.1	default
BR	Joe		0	RH Full Limb Flexion	2024-07-20 13:33:03		Concrete		No Rider	1.57	9	2.36	57.99	20.19	15.35	54.36	11.82	1.57	9	2.54	47.49	13.43	62.62	10.73	0.1	default
BR	Joey		0	Straight Line	2024-06-09 12:43:14		Concrete		No Rider	1.39	18	0.79	6.34	4.46	8.79	-4.52	8.16	1.39	18	0.37	3.6	5.56	-3.85	2.57	0.4	default
BR	Joey		0	Before Flexion/Manipulation	2024-06-09 12:44:57		Concrete		No Rider	1.53	7	0.54	5.1	1.73	9.71	-4.8	3.9	1.53	6	0.44	5.09	6.7	-6.65	3.86	0.1	default
BR	Joey		0	RF Full Limb Flexion	2024-06-09 12:45:36		Concrete		No Rider	1.54	9	0.62	-5.56	-5.55	10.43	-0.27	8.07	1.54	10	0.41	7.65	7.73	-6.86	10.73	0.1	default
BR	Joey		0	LF Full Limb Flexion	2024-06-09 12:47:02		Concrete		No Rider	1.53	9	0.68	7.4	7.31	7.39	1.18	6.13	1.53	9	0.6	16.51	8.1	-10.29	5.85	0.1	default
BR	Joey		0	RH Full Limb Flexion	2024-06-09 12:48:31		Concrete		No Rider	1.47	11	0.57	3.11	2.18	10.42	-2.22	6.66	1.47	11	0.55	17.39	8.42	0.91	8.07	0.2	default
BR	Joey		0	LH Full Limb Flexion	2024-06-09 12:50:19		Concrete		No Rider	1.64	10	0.44	3.45	2.42	7.34	2.46	4.43	1.64	11	0.49	6.61	10.16	-9.01	7.21	0.1	default
BR	Joey		0	Straight Line	2024-06-22 15:05:05		Concrete		No Rider	1.45	17	0.72	-10.82	-7.23	8.16	-8.06	5.08	1.45	17	0.44	6.6	4.22	-7.07	3.5	0.4	default
BR	Joey		0	Before Flexion/Manipulation	2024-06-22 15:06:08		Concrete		No Rider	1.55	7	0.54	-11.27	-9.79	3.77	-5.58	5.34	1.55	7	0.43	4.65	5.8	-7.38	3.11	0.1	default
BR	Joey		0	LF Full Limb Flexion	2024-06-22 15:06:51		Concrete		No Rider	1.5	11	0.6	-10.9	-3.62	10.24	-10.28	5.64	1.5	11	0.44	8.94	7.8	-6.59	4.8	0.1	default
BR	Joey		0	RF Full Limb Flexion	2024-06-22 15:10:47		Concrete		No Rider	1.51	10	1.04	9.7	1.48	22.78	9.59	13.36	1.51	11	0.53	7.95	10.08	-8.04	6.59	0.1	default
BR	Joey		0	RH Full Limb Flexion	2024-06-22 15:12:19		Concrete		No Rider	1.54	10	0.97	20.62	16.77	15.74	11.99	7.97	1.54	11	0.63	15.52	10.33	8.4	11.27	0.1	default
BR	Joey		0	LH Full Limb Flexion	2024-06-22 15:14:19		Concrete		No Rider	1.5	11	0.61	3.14	2.9	7.57	-1.21	5.71	1.5	11	0.49	3.27	14.57	-10.6	8.14	0.1	default
BR	Joey		0	Straight Line	2024-07-07 10:38:47		Concrete		No Rider	1.53	17	0.89	14.32	14	14.73	3.01	14.37	1.53	17	0.48	4.11	4.5	-7.13	3.64	0.4	default
BR	Joey		0	Before Flexion/Manipulation	2024-07-07 10:41:26		Concrete		No Rider	1.49	10	0.78	6.88	1.5	11.23	-6.72	8.67	1.49	11	0.43	7.45	9.43	-6.41	5.98	0.1	default
BR	Joey		0	LF Full Limb Flexion	2024-07-07 10:42:02		Concrete		No Rider	1.51	9	0.99	18.24	16.45	9.77	-7.88	8.98	1.51	9	0.47	5.45	5.45	-8.25	4.49	0.1	default
BR	Joey		0	RF Full Limb Flexion	2024-07-07 10:43:51		Concrete		No Rider	1.53	7	0.78	7.96	3.66	15.79	-7.07	8.77	1.53	7	0.34	3.68	9.82	-7.54	7.9	0.1	default
BR	Joey		0	RH Full Limb Flexion	2024-07-07 10:44:59		Concrete		No Rider	1.5	11	0.77	10.92	8.69	13.39	6.62	12.74	1.5	12	0.44	8.78	8.21	-5.74	8.71	0.1	default
BR	Joey		0	LH Full Limb Flexion	2024-07-07 10:46:42		Concrete		No Rider	1.46	11	0.76	-12.8	-4.31	9.82	-12.05	10.14	1.46	11	0.37	2.45	3.1	-7.03	5.15	0.1	default
BR	Joey		0	Straight Line	2024-07-21 09:18:58		Concrete		No Rider	1.39	18	0.56	3.05	0.06	7.44	-3.05	7.41	1.39	18	0.27	2.26	1.8	-4.21	1.93	0.3	default
BR	Joey		0	Before Flexion/Manipulation	2024-07-21 09:20:35		Concrete		No Rider	1.49	10	0.65	-7.05	-6.16	7.4	-3.44	7.65	1.49	10	0.4	5.52	7.98	-8.45	5.71	0.1	default
BR	Joey		0	LF Full Limb Flexion	2024-07-21 09:21:14		Concrete		No Rider	1.58	6	0.61	12.56	12.22	7.07	-2.91	5.09	1.58	6	0.48	6.64	10.46	-11.95	8.37	0.1	default
BR	Joey		0	RF Full Limb Flexion	2024-07-21 09:22:48		Concrete		No Rider	1.53	9	0.92	13.49	13.11	10.03	3.18	11.78	1.53	10	0.35	4.51	9.78	-7.55	5.61	0.1	default
BR	Joey		0	RH Full Limb Flexion	2024-07-21 09:24:22		Concrete		No Rider	1.44	10	0.64	-8.26	-6.44	10.88	-5.17	7.02	1.44	10	0.24	3.73	6.13	-3.48	4.45	0.1	default
BR	Joey		0	LH Full Limb Flexion	2024-07-21 09:26:00		Concrete		No Rider	1.47	10	0.76	-14.82	-10.91	12.22	-10.03	6.43	1.47	11	0.36	3.68	7	-6.74	6.93	0.1	default
BR	Justice		0	Straight Line	2024-06-09 08:53:33		Concrete		No Rider	1.63	16	0.53	-12.29	-5.34	5.39	-11.08	5.44	1.63	16	0.33	8.79	2.95	-3.4	1.78	0.4	default
BR	Justice		0	Before Flexion/Manipulation	2024-06-09 08:57:26		Concrete		No Rider	1.74	7	0.43	9.61	3.44	5.02	-8.97	2.68	1.74	7	0.37	8.56	2.31	-4.67	3.58	0.1	default
BR	Justice		0	RF Full Limb Flexion	2024-06-09 08:58:58		Concrete		No Rider	1.67	10	0.52	-11.12	-4.5	4.89	-10.17	6.72	1.67	10	0.39	8.56	2.66	-6.19	6.63	0.1	default
BR	Justice		0	LF Full Limb Flexion	2024-06-09 09:00:00		Concrete		No Rider	1.65	12	0.67	-15.26	-7.01	4.2	-13.55	9.41	1.65	12	0.34	9.05	3.19	-4.79	1.93	0.1	default
BR	Justice		0	RH Full Limb Flexion	2024-06-09 09:02:30		Concrete		No Rider	1.71	9	0.44	-9.16	-2.01	3.97	-8.93	3.7	1.71	9	0.36	10.7	3.6	2.18	4.75	0.1	default
BR	Justice		0	LH Full Limb Flexion	2024-06-09 09:04:38		Concrete		No Rider	1.65	12	0.7	-14.24	-5.27	8.77	-13.23	6.05	1.65	13	0.37	11.47	6.62	-6.08	4.18	0.1	default
BR	Justice		0	Straight Line	2024-06-23 11:52:44		Concrete		No Rider	1.68	13	0.76	-16.38	-15.93	5.89	-3.81	3.84	1.68	13	0.36	8.26	2.68	2.63	3.63	0.4	default
BR	Justice		0	Before Flexion/Manipulation	2024-06-23 11:56:21		Concrete		No Rider	1.69	9	0.89	-19.91	-14.7	4.9	-13.43	7.42	1.69	8	0.48	9.8	3.63	2.1	5.54	0.3	default
BR	Justice		0	RF Full Limb Flexion	2024-06-23 11:57:02		Concrete		No Rider	1.8	7	0.95	-24.62	-18.95	6.89	-15.71	8.93	1.8	8	0.38	9.97	9.11	-5.34	8.45	0.1	default
BR	Justice		0	LF Full Limb Flexion	2024-06-23 11:58:40		Concrete		No Rider	1.71	9	1.22	-29.87	-26.27	6.09	-14.21	3.48	1.71	10	0.4	13.99	9.47	2.77	5.59	0.1	default
BR	Justice		0	LH Full Limb Flexion	2024-06-23 12:00:37		Concrete		No Rider	1.76	6	0.86	-20.97	-20.04	4.72	-6.16	5.01	1.76	7	0.34	10.06	11.02	-3.72	7.47	0.1	default
BR	Justice		0	RH Full Limb Flexion	2024-06-23 12:02:34		Concrete		No Rider	1.68	9	0.78	-19.32	-18.66	4.28	-5.03	4.51	1.68	10	0.43	13.3	10.06	0.2	5.76	0.1	default
BR	Justice		0	Straight Line	2024-07-06 17:50:14		Concrete		No Rider	1.65	17	0.43	3.64	1	4.54	-3.5	5.13	1.65	17	0.31	4.33	2.72	-3.79	2.56	0.4	default
BR	Justice		0	Before Flexion/Manipulation	2024-07-06 17:52:29		Concrete		No Rider	1.73	9	0.36	-7.17	-3.98	4.16	-5.96	5.47	1.73	10	0.44	9.94	10.09	-9.89	4.19	0.1	default
BR	Justice		0	LF Full Limb Flexion	2024-07-06 17:52:57		Concrete		No Rider	1.77	10	0.78	-15.67	-10.67	6.11	-11.48	7.77	1.77	11	0.43	7.23	7	-8.5	9.87	0.1	default
BR	Justice		0	RF Full Limb Flexion	2024-07-06 17:55:13		Concrete		No Rider	1.76	10	0.78	-21.59	-13.84	6.2	-16.57	5.46	1.76	11	0.32	3.71	7.87	-8.39	5.53	0.1	default
BR	Justice		0	LH Full Limb Flexion	2024-07-06 17:56:51		Concrete		No Rider	1.67	11	0.73	-16.02	-12.6	11.56	-9.9	7.82	1.67	11	0.46	1.55	7.83	-12.7	4.94	0.1	default
BR	Justice		0	RH Full Limb Flexion	2024-07-06 17:59:26		Concrete		No Rider	1.72	11	0.32	4.4	3.72	2.86	2.34	4.63	1.72	12	0.3	9.41	8.67	3.99	5.87	0.1	default
BR	Justice		0	Straight Line	2024-07-20 18:26:52		Concrete		No Rider	1.68	12	0.36	5.73	1.42	4.92	-5.55	3.5	1.68	12	0.24	0.92	1.88	0.58	4.52	0.08	manual
BR	Justice		0	Before Flexion/Manipulation	2024-07-20 18:28:01		Concrete		No Rider	1.69	9	0.4	9.46	3.66	3.25	-8.73	5.09	1.69	9	0.3	3.86	8.1	-7.29	6.83	0.1	default
BR	Justice		0	RF Full Limb Flexion	2024-07-20 18:28:31		Concrete		No Rider	1.68	9	0.33	-5.73	-2.07	4.78	-5.34	6.04	1.68	10	0.24	1.38	7.68	-4.76	6.84	0.1	default
BR	Justice		0	LF Full Limb Flexion	2024-07-20 18:30:28		Concrete		No Rider	1.6	10	0.76	-19.12	-10.29	6.89	-16.12	5.62	1.6	11	0.25	4.86	7.82	-3.54	4.96	0.1	default
BR	Justice		0	LH Full Limb Flexion	2024-07-20 18:32:06		Concrete		No Rider	1.64	11	0.49	-8.62	-3.04	5.74	-8.06	9.43	1.64	12	0.25	5.73	7.86	-3.72	4.1	0.1	default
BR	Justice		0	RH Full Limb Flexion	2024-07-20 18:34:03		Concrete		No Rider	1.65	9	0.28	0.57	0.53	4.53	0.19	4.58	1.65	9	0.23	3.83	9.3	0.05	7.51	0.1	default
BR	Little Red	AQHA	0	Straight Line	2024-06-09 07:52:15		Concrete		No Rider	1.51	15	0.71	-14.18	-11.23	5.94	-8.65	7.2	1.51	14	0.29	3.94	4.54	-3.22	5.59	0.4	default
BR	Little Red	AQHA	0	Before Flexion/Manipulation	2024-06-09 07:53:07		Concrete		No Rider	1.56	8	0.94	-23.88	-20.11	9.32	-12.88	6.47	1.56	7	0.29	5.98	6.09	2.75	3.24	0.1	default
BR	Little Red	AQHA	0	RF Full Limb Flexion	2024-06-09 07:53:42		Concrete		No Rider	1.61	8	0.91	-23.24	-18.4	3.97	-14.2	8.16	1.61	8	0.3	5.4	5.01	5.16	3.04	0.1	default
BR	Little Red	AQHA	0	LF Full Limb Flexion	2024-06-09 07:55:16		Concrete		No Rider	1.66	8	0.67	-15.17	-10.16	7.27	-11.27	7.56	1.66	9	0.38	10.18	12.98	-4.4	4.02	0.1	default
BR	Little Red	AQHA	0	LH Full Limb Flexion	2024-06-09 07:56:36		Concrete		No Rider	1.63	9	0.58	-10.03	-9.1	10.83	-4.21	7.57	1.63	10	0.29	2.64	10.97	-5.38	4.72	0.1	default
BR	Little Red	AQHA	0	RH Full Limb Flexion	2024-06-09 07:58:25		Concrete		No Rider	1.65	14	0.77	-12.99	-12.43	11.2	-3.79	6.92	1.65	15	0.47	12.13	11.45	5.36	7.1	0.1	default
BR	Little Red	AQHA	0	Straight Line	2024-06-23 10:23:31		Concrete		No Rider	1.53	17	0.58	-12.3	-9.22	7.49	-8.15	7.22	1.53	17	0.25	1.61	4.45	0.08	5.01	0.4	default
BR	Little Red	AQHA	0	Before Flexion/Manipulation	2024-06-23 10:24:39		Concrete		No Rider	1.54	10	0.64	-9.08	-4.83	11.26	-7.69	9.26	1.54	10	0.24	0.76	8.76	-2.47	6.35	0.1	default
BR	Little Red	AQHA	0	RF Full Limb Flexion	2024-06-23 10:25:29		Concrete		No Rider	1.52	10	0.6	-9.49	-8.16	7.68	-4.84	9.25	1.52	11	0.27	4.28	10.3	1.28	5.86	0.1	default
BR	Little Red	AQHA	0	LF Full Limb Flexion	2024-06-23 10:27:03		Concrete		No Rider	1.53	10	0.8	-18.86	-9.58	6.21	-16.25	6.51	1.53	10	0.24	4.04	3.02	-3.54	3.46	0.1	default
BR	Little Red	AQHA	0	LH Full Limb Flexion	2024-06-23 10:28:44		Concrete		No Rider	1.59	9	1.13	-25.82	-21.07	8.93	-14.93	11.42	1.59	10	0.48	-7.94	11.58	-6.39	12.8	0.1	default
BR	Little Red	AQHA	0	RH Full Limb Flexion	2024-06-23 10:30:39		Concrete		No Rider	1.58	7	0.49	-8.65	-8.14	5.2	2.92	7.96	1.58	7	0.5	9.48	5.29	10.47	14.82	0.1	default
BR	Little Red	AQHA	0	Straight Line	2024-07-06 14:30:01		Concrete		No Rider	1.5	18	0.84	-19.46	-15.45	8.17	-11.83	9.51	1.5	17	0.29	-3.12	5.14	-0.16	4.52	0.4	default
BR	Little Red	AQHA	0	Before Flexion/Manipulation	2024-07-06 14:33:51		Concrete		No Rider	1.54	10	1.2	-26.77	-23.76	13.4	-12.34	15.02	1.54	10	0.32	-1.86	9.62	-4.39	7.76	0.1	default
BR	Little Red	AQHA	0	RF Full Limb Flexion	2024-07-06 14:34:23		Concrete		No Rider	1.56	9	0.62	-8.64	-8.31	9.58	-2.35	8.58	1.56	9	0.23	0.77	9.53	0.83	5.02	0.1	default
BR	Little Red	AQHA	0	LF Full Limb Flexion	2024-07-06 14:36:13		Concrete		No Rider	1.61	8	1.14	-26.1	-19.24	8.12	-17.64	6.99	1.61	9	0.24	4.4	11.12	-3.87	6.14	0.1	default
BR	Little Red	AQHA	0	RH Full Limb Flexion	2024-07-06 14:37:51		Concrete		No Rider	1.55	10	0.81	-9.49	-3.11	16.58	-8.97	10.91	1.55	11	0.51	8.99	8.73	12	9.49	0.1	default
BR	Little Red	AQHA	0	LH Full Limb Flexion	2024-07-06 14:40:39		Concrete		No Rider	1.66	9	1.4	-33.16	-28.73	13.89	-16.56	11.65	1.66	10	0.65	-7.87	11.09	-15.02	10.42	0.1	default
BR	Little Red	AQHA	0	Straight Line	2024-07-21 13:32:52		Concrete		No Rider	1.47	17	0.96	-14.15	-12.58	11.9	-6.48	9.62	1.47	17	0.42	4.56	5.95	-4.02	9.79	0.4	default
BR	Little Red	AQHA	0	Before Flexion/Manipulation	2024-07-21 13:35:29		Concrete		No Rider	1.6	9	1.2	-29.46	-21.4	6.52	-20.25	9.73	1.6	8	0.26	-2.22	2.72	1	5.1	0.1	default
BR	Little Red	AQHA	0	RF Full Limb Flexion	2024-07-21 13:35:56		Concrete		No Rider	1.68	8	1.52	-37.86	-29.59	6.6	-23.61	7	1.68	9	0.25	4.62	9.9	-1.46	5.4	0.1	default
BR	Little Red	AQHA	0	LF Full Limb Flexion	2024-07-21 13:37:28		Concrete		No Rider	1.66	7	1.22	-29.98	-24.44	11.55	-17.37	6.86	1.66	8	0.4	2.68	12.22	-6.49	7.93	0.1	default
BR	Little Red	AQHA	0	LH Full Limb Flexion	2024-07-21 13:41:18		Concrete		No Rider	1.53	10	0.95	-20.86	-18.7	13.15	-9.24	7.7	1.53	10	0.66	-2.38	8.34	-18.81	5.97	0.1	default
BR	Little Red	AQHA	0	RH Full Limb Flexion	2024-07-21 13:44:04		Concrete		No Rider	1.55	10	0.72	-13.32	-10.48	7.95	-8.23	7.45	1.55	11	0.25	5.5	10.15	1.47	6.45	0.1	default
BR	Macaroni		0	Straight Line	2024-06-08 14:13:42		Concrete		No Rider	1.53	10	0.75	15.13	14.88	8.09	2.75	9.26	1.53	10	0.38	-0.97	3.73	9.65	3.6	0.4	default
BR	Macaroni		0	Before Flexion/Manipulation	2024-06-08 14:14:20		Concrete		No Rider	1.76	6	0.65	14.83	14.22	2.69	-4.21	7.14	1.76	6	0.35	9.88	15.83	3.43	4.28	0.1	default
BR	Macaroni		0	LF Full Limb Flexion	2024-06-08 14:14:57		Concrete		No Rider	1.68	17	0.95	23	22.95	6.94	1.47	6.43	1.68	18	0.29	4.59	9.64	5.66	7.2	0.1	default
BR	Macaroni		0	RF Full Limb Flexion	2024-06-08 14:16:32		Concrete		No Rider	1.69	17	0.9	18.45	13.89	5.06	12.14	8	1.69	18	0.43	4.82	11.11	10.88	5.64	0.1	default
BR	Macaroni		0	LH Full Limb Flexion	2024-06-08 14:18:02		Concrete		No Rider	1.69	18	0.78	12.05	12	8.64	1.08	13.27	1.69	19	0.32	-1.24	7.61	0.68	8.73	0.1	default
BR	Macaroni		0	RH Full Limb Flexion	2024-06-08 14:20:01		Concrete		No Rider	1.65	18	0.96	23.74	20.31	6.3	12.27	6.47	1.65	19	0.5	6.46	11.64	13.4	5.81	0.1	default
BR	Macaroni		0	Straight Line	2024-06-22 09:44:46		Concrete		No Rider	1.56	16	0.86	20.32	17.78	4.96	9.84	5.99	1.56	16	0.36	-0.49	3.85	7.03	3.47	0.4	default
BR	Macaroni		0	Before Flexion/Manipulation	2024-06-22 09:45:45		Concrete		No Rider	1.72	8	1.68	-26.81	-25.44	46.85	-8.43	20.02	1.72	9	0.65	3.72	10.17	16.57	15.44	0.1	default
BR	Macaroni		0	LF Full Limb Flexion	2024-06-22 09:46:18		Concrete		No Rider	1.67	9	0.81	16.03	15.1	6.76	5.38	9.52	1.67	10	0.48	4.45	11.7	12.35	11.26	0.1	default
BR	Macaroni		0	RF Full Limb Flexion	2024-06-22 09:47:53		Concrete		No Rider	1.73	8	0.75	17.65	11.76	4.18	13.16	3.23	1.73	9	0.38	0.1	12.31	7.51	7.7	0.1	default
BR	Macaroni		0	LH Full Limb Flexion	2024-06-22 09:49:25		Concrete		No Rider	1.74	8	0.66	5.24	3.44	8.58	3.96	13.21	1.74	9	0.29	-1.22	10.53	-0.71	8.5	0.1	default
BR	Macaroni		0	RH Full Limb Flexion	2024-06-22 09:51:25		Concrete		No Rider	1.74	8	0.79	18.18	15.4	6.44	9.67	11.84	1.74	8	0.55	1.87	10.71	14.84	8.99	0.1	default
BR	Macaroni		0	Straight Line	2024-07-06 17:24:57		Concrete		No Rider	1.66	16	1.06	25.9	21.69	8.68	14.15	9.15	1.66	15	0.32	1.84	4.44	4.48	5.82	0.4	default
BR	Macaroni		0	Before Flexion/Manipulation	2024-07-06 17:25:49		Concrete		No Rider	1.81	7	0.83	20.14	18.84	4.65	7.11	6.03	1.81	7	0.23	7.5	10.08	1.77	6.28	0.1	default
BR	Macaroni		0	LF Full Limb Flexion	2024-07-06 17:26:17		Concrete		No Rider	1.74	9	1.48	39.94	32.8	11.19	22.79	7.87	1.74	10	0.3	2.69	7.83	3.7	10.08	0.1	default
BR	Macaroni		0	RF Full Limb Flexion	2024-07-06 17:28:02		Concrete		No Rider	1.74	8	0.93	22.27	16.91	5.68	14.49	4.01	1.74	8	0.28	4.26	6.42	5.93	6.62	0.1	default
BR	Macaroni		0	LH Full Limb Flexion	2024-07-06 17:29:19		Concrete		No Rider	1.71	9	1.1	25.2	17.99	4.46	17.65	7.95	1.71	10	0.22	0.19	8.63	-2.75	5.71	0.1	default
BR	Macaroni		0	RH Full Limb Flexion	2024-07-06 17:31:12		Concrete		No Rider	1.62	10	1.29	31.57	24.25	3.02	20.21	5.23	1.62	10	0.26	4.99	6.88	4.81	5.14	0.1	default
BR	Macaroni		0	Straight Line	2024-07-20 15:15:28		Concrete		No Rider	1.53	19	1.1	30.13	26.12	5.94	15.02	6.21	1.53	20	0.33	2.19	3.26	3.16	4.15	0.3	default
BR	Macaroni		0	Before Flexion/Manipulation	2024-07-20 15:16:38		Concrete		No Rider	1.6	9	0.96	21.47	17.73	9.68	12.11	7.16	1.6	9	0.2	0.18	3.5	0.64	7.47	0.1	default
BR	Macaroni		0	LF Full Limb Flexion	2024-07-20 15:19:11		Concrete		No Rider	1.62	9	1.56	37.99	33.23	6	18.42	6.15	1.62	9	0.36	-3	6.01	-7.06	8.64	0.1	default
BR	Macaroni		0	RF Full Limb Flexion	2024-07-20 15:21:05		Concrete		No Rider	1.6	9	1.14	27.2	19.73	4.5	18.72	5.98	1.6	9	0.2	-1.68	3.52	0.86	6.57	0.1	default
BR	Macaroni		0	LH Full Limb Flexion	2024-07-20 15:23:02		Concrete		No Rider	1.56	7	0.9	20.94	17.45	5.64	11.58	4.49	1.56	7	0.23	-3.2	4.43	-3.9	3.76	0.1	default
BR	Macaroni		0	RH Full Limb Flexion	2024-07-20 15:25:13		Concrete		No Rider	1.55	10	1.05	24.66	20.03	6.58	14.38	5.19	1.55	10	0.26	-0.84	6.1	4.31	5.1	0.1	default
BR	Marvel	Quarter Horse	0	Straight Line	2024-06-08 13:58:24		Concrete		No Rider	1.47	16	0.8	15.94	15.73	13.06	2.55	8.59	1.47	16	0.26	-2.78	3.04	5.9	3.18	0.4	default
BR	Marvel	Quarter Horse	0	Straight Line	2024-06-08 13:59:40		Concrete		No Rider	1.49	16	0.82	18.15	14.71	8.51	10.63	7.84	1.49	15	0.27	-2.43	2.92	6.61	2.89	0.4	default
BR	Marvel	Quarter Horse	0	Before Flexion/Manipulation	2024-06-08 14:00:32		Concrete		No Rider	1.45	7	0.76	17.36	12.46	3.64	12.09	7.67	1.45	7	0.16	1.49	8.75	-0.66	4.99	0.1	default
BR	Marvel	Quarter Horse	0	LF Distal Limb Flexion	2024-06-08 14:01:20		Concrete		No Rider	1.53	18	0.75	-7.78	-2.73	13.67	-7.28	9.09	1.53	20	0.28	1.04	6.84	5.73	6.16	0.1	default
BR	Marvel	Quarter Horse	0	RF Distal Limb Flexion	2024-06-08 14:03:27		Concrete		No Rider	1.52	18	0.95	18.26	5.33	11.23	17.47	11.85	1.52	19	0.28	-0.82	7.25	4.61	6.32	0.1	default
BR	Marvel	Quarter Horse	0	LH Full Limb Flexion	2024-06-08 14:05:04		Concrete		No Rider	1.54	20	0.82	6.2	5.48	18.03	2.91	14.42	1.54	21	0.31	-1.69	9.27	0.3	5.79	0.1	default
BR	Marvel	Quarter Horse	0	RH Full Limb Flexion	2024-06-08 14:06:53		Concrete		No Rider	1.54	20	1.25	15	13.52	9.01	6.5	6.56	1.54	24	0.39	-2.85	19.15	8.36	12.82	0.1	default
BR	Marvel	Quarter Horse	0	Straight Line	2024-06-23 08:21:53		Concrete		No Rider	1.45	18	0.92	24.07	11.24	6.3	21.28	6.63	1.45	18	0.27	-2.5	2.38	6.1	2.58	0.4	default
BR	Marvel	Quarter Horse	0	Before Flexion/Manipulation	2024-06-23 08:25:23		Concrete		No Rider	1.42	11	0.95	21.17	17.21	8.02	12.32	8.82	1.42	11	0.36	-1.84	8.04	2.89	5.1	0.2	default
BR	Marvel	Quarter Horse	0	LF Full Limb Flexion	2024-06-23 08:25:54		Concrete		No Rider	1.53	9	1.34	-26.59	-17.62	19.86	-19.91	19.38	1.53	10	0.33	0.12	9.79	7.84	5.55	0.1	default
BR	Marvel	Quarter Horse	0	RF Full Limb Flexion	2024-06-23 08:27:44		Concrete		No Rider	1.49	9	0.84	18.46	2.53	10.75	18.29	6.66	1.49	7	0.24	-1.33	8.44	4.5	5.82	0.1	default
BR	Marvel	Quarter Horse	0	RH Full Limb Flexion	2024-06-23 08:29:38		Concrete		No Rider	1.46	10	0.52	7.9	5.43	9.04	5.74	7.64	1.46	11	0.26	0.87	5.49	5.5	6.59	0.1	default
BR	Marvel	Quarter Horse	0	LH Full Limb Flexion	2024-06-23 08:31:35		Concrete		No Rider	1.51	10	0.59	11.09	8.12	9.1	7.56	7.31	1.51	11	0.26	0.35	9.5	-1.41	6.04	0.1	default
BR	Marvel	Quarter Horse	0	Straight Line	2024-07-06 15:24:25		Concrete		No Rider	1.53	15	0.64	3.69	0.05	8.29	3.69	8.1	1.53	16	0.33	-5.22	4.68	8.58	3.54	0.4	default
BR	Marvel	Quarter Horse	0	Before Flexion/Manipulation	2024-07-06 15:27:23		Concrete		No Rider	1.6	9	0.62	12.63	12.42	4.67	2.33	6.08	1.6	9	0.26	0.44	7.55	4.68	5.36	0.1	default
BR	Marvel	Quarter Horse	0	LF Full Limb Flexion	2024-07-06 15:28:06		Concrete		No Rider	1.59	9	1.5	-38.09	-26.77	9.89	-27.1	18.03	1.59	9	0.38	-1.34	10.38	8.87	5.96	0.1	default
BR	Marvel	Quarter Horse	0	RF Full Limb Flexion	2024-07-06 15:29:52		Concrete		No Rider	1.58	9	0.71	-10.39	-7.58	16.98	7.11	7.47	1.58	9	0.32	1.18	12.82	7.26	3.51	0.1	default
BR	Marvel	Quarter Horse	0	LH Full Limb Flexion	2024-07-06 15:31:25		Concrete		No Rider	1.58	9	0.55	-3.23	-1.24	8.88	-2.98	9.65	1.58	9	0.29	-2.51	10.52	5.42	4.8	0.1	default
BR	Marvel	Quarter Horse	0	RH Full Limb Flexion	2024-07-06 15:33:22		Concrete		No Rider	0.97	14	0.59	-3.1	-1.99	8.27	2.37	6.17	0.97	11	0.58	9.15	9.45	-1.58	6.73	0.32	manual
BR	Marvel	Quarter Horse	0	Straight Line	2024-07-20 18:12:06		Concrete		No Rider	1.51	17	0.83	-12.2	-8.94	12.02	-8.3	12.05	1.51	17	0.36	-4.06	3.43	8.52	3.98	0.4	default
BR	Marvel	Quarter Horse	0	Before Flexion/Manipulation	2024-07-20 18:13:11		Concrete		No Rider	1.61	9	1.19	-30.56	-25.86	11.9	-16.29	9.12	1.61	9	0.46	-5.98	7.38	9.9	9.01	0.1	default
BR	Marvel	Quarter Horse	0	RF Full Limb Flexion	2024-07-20 18:13:56		Concrete		No Rider	1.57	9	1.27	-24.51	-24.43	22.79	1.99	14.66	1.57	9	0.37	-4.35	6.86	6.49	9.32	0.1	default
BR	Marvel	Quarter Horse	0	LF Full Limb Flexion	2024-07-20 18:15:32		Concrete		No Rider	1.57	9	2.03	-54.69	-46	12.53	-29.57	13.86	1.57	9	0.42	-2.91	7.99	9.15	8.43	0.1	default
BR	Marvel	Quarter Horse	0	RH Full Limb Flexion	2024-07-20 18:17:18		Concrete		No Rider	1.5	10	1.05	-28.95	-27.66	12.64	-8.55	7.25	1.5	10	0.54	0.12	7.47	14.52	7.73	0.1	default
BR	Marvel	Quarter Horse	0	LH Full Limb Flexion	2024-07-20 18:19:37		Concrete		No Rider	1.56	9	2.32	-64.6	-57.49	19.05	-29.47	17.75	1.56	10	0.42	-6.39	6.73	7.17	7.02	0.1	default
BR	Monticello (Monry)		0	Straight Line	2024-06-09 14:49:45		Concrete		No Rider	1.48	18	0.68	2.25	2.19	5.41	-0.51	9.32	1.48	17	0.73	18.83	5.26	11.5	4.67	0.3	default
BR	Monticello (Monry)		0	Before Flexion/Manipulation	2024-06-09 14:53:27		Concrete		No Rider	1.64	7	0.74	-9.95	-6.28	9.54	-7.72	9.88	1.64	7	0.82	19.9	3.43	15.59	5.89	0.1	default
BR	Monticello (Monry)		0	LF Full Limb Flexion	2024-06-09 14:54:00		Concrete		No Rider	1.51	10	0.46	9.77	0.24	3.21	-9.77	2.93	1.51	11	0.49	15.76	8.68	6.17	3	0.1	default
BR	Monticello (Monry)		0	RF Full Limb Flexion	2024-06-09 14:55:26		Concrete		No Rider	1.56	16	1.4	-25.08	-18.91	17.81	-16.48	12.13	1.56	19	0.68	15.9	13.27	15.71	6.5	0.1	default
BR	Monticello (Monry)		0	LH Full Limb Flexion	2024-06-09 14:57:02		Concrete		No Rider	1.54	10	0.68	-13.71	-9.16	9.34	-10.2	7.96	1.54	11	0.48	14.71	8.89	7.35	4.86	0.1	default
BR	Monticello (Monry)		0	RH Full Limb Flexion	2024-06-09 14:58:44		Concrete		No Rider	1.66	6	0.34	-1.29	-1.29	7.24	0.07	4.16	1.66	7	0.99	29.23	10.45	18.66	4.65	0.1	default
BR	Monticello (Monry)		0	Straight Line	2024-06-22 10:39:39		Concrete		No Rider	1.42	19	0.89	8.4	8.18	13.56	1.9	12.55	1.42	19	0.41	5.42	5.01	8.77	11.09	0.3	default
BR	Monticello (Monry)		0	Before Flexion/Manipulation	2024-06-22 10:41:53		Concrete		No Rider	1.47	9	0.95	13.49	12.88	8.81	-4.02	11.27	1.47	10	0.37	8.5	8.53	4.43	5.59	0.1	default
BR	Monticello (Monry)		0	LF Full Limb Flexion	2024-06-22 10:42:39		Concrete		No Rider	1.52	9	1.11	12.96	12.75	9.15	-2.32	14.99	1.52	10	0.43	10.49	9.18	6.38	10.23	0.1	default
BR	Monticello (Monry)		0	RF Full Limb Flexion	2024-06-22 10:44:13		Concrete		No Rider	1.51	9	0.6	2.07	1.34	8.2	1.57	10.66	1.51	9	0.38	8.73	8.85	5.59	5.34	0.1	default
BR	Monticello (Monry)		0	LH Full Limb Flexion	2024-06-22 10:45:34		Concrete		No Rider	1.5	8	0.7	1.63	1.47	10.9	0.7	6.86	1.5	8	0.28	5.05	8.27	1.35	5.35	0.1	default
BR	Monticello (Monry)		0	RH Full Limb Flexion	2024-06-22 10:47:10		Concrete		No Rider	1.51	9	0.86	17.08	16.23	5.38	-5.34	12.95	1.51	9	0.58	13.43	6.85	9.58	5.5	0.1	default
BR	Monticello (Monry)		0	Straight Line	2024-07-06 16:20:33		Concrete		No Rider	1.44	17	1.15	-14.78	-4.53	12.2	-14.07	18.33	1.44	17	0.37	4.87	3.25	7.49	2.31	0.4	default
BR	Monticello (Monry)		0	Before Flexion/Manipulation	2024-07-06 16:21:32		Concrete		No Rider	1.43	11	0.91	-11.4	-3.74	8.84	-10.77	10.2	1.43	12	0.36	6.77	11.64	6.74	6.37	0.1	default
BR	Monticello (Monry)		0	RF Full Limb Flexion	2024-07-06 16:22:13		Concrete		No Rider	1.53	9	1.07	-21.17	-18.4	14.44	-10.47	7.75	1.53	10	0.32	7.95	7.99	5	4.4	0.1	default
BR	Monticello (Monry)		0	LF Full Limb Flexion	2024-07-06 16:24:02		Concrete		No Rider	1.47	10	1.21	27.53	26.22	23.12	-8.42	5.55	1.47	11	0.32	7.03	6.91	3	4.81	0.2	default
BR	Monticello (Monry)		0	LH Full Limb Flexion	2024-07-06 16:25:46		Concrete		No Rider	1.48	7	0.62	-6.61	-5.13	7.32	4.17	9.25	1.48	7	0.2	5.74	9.15	-1.86	5.52	0.1	default
BR	Monticello (Monry)		0	RH Full Limb Flexion	2024-07-06 16:27:56		Concrete		No Rider	1.46	9	0.44	-5.66	-1.01	4.18	-5.57	7.53	1.46	9	0.43	8.43	7.72	9.02	5.88	0.1	default
BR	Monticello (Monry)		0	Straight Line	2024-07-20 14:50:21		Concrete		No Rider	1.26	16	0.73	8.92	8.34	6.02	3.16	5.41	1.26	17	0.35	0.94	3.46	2.36	2.88	0.4	default
BR	Monticello (Monry)		0	Before Flexion/Manipulation	2024-07-20 14:51:21		Concrete		No Rider	1.46	7	0.46	10.27	4.4	4.91	-9.27	3.09	1.46	7	0.27	6.56	7.39	2.95	6.19	0.1	default
BR	Monticello (Monry)		0	LF Full Limb Flexion	2024-07-20 14:52:23		Concrete		No Rider	1.41	8	0.81	7.49	6.57	18.68	-3.59	10.23	1.41	9	0.23	5.2	4.38	-0.19	4.04	0.1	default
BR	Monticello (Monry)		0	RF Full Limb Flexion	2024-07-20 14:53:45		Concrete		No Rider	1.37	9	0.51	4.51	0.96	8.04	-4.4	7.13	1.37	10	0.24	1.56	7.55	4.37	4.14	0.1	default
BR	Monticello (Monry)		0	LH Full Limb Flexion	2024-07-20 14:55:44		Concrete		No Rider	1.43	8	0.69	4.3	4.19	14.59	0.95	6.42	1.43	9	0.3	1.7	9.06	-6.29	6.25	0.1	default
BR	Monticello (Monry)		0	RH Full Limb Flexion	2024-07-20 14:57:37		Concrete		No Rider	1.5	6	0.8	13.16	12.83	4.46	2.9	8.66	1.5	7	0.33	8.05	11.33	4.81	5.06	0.1	default
BR	Odie	AQHA	0	Straight Line	2024-06-09 07:01:08		Concrete		No Rider	1.56	19	0.64	-5.01	-3.24	11.21	-3.83	6.47	1.56	19	0.52	-9.82	3.41	-12.41	3.31	0.3	default
BR	Odie	AQHA	0	Before Flexion/Manipulation	2024-06-09 07:04:47		Concrete		No Rider	1.63	8	0.88	-14.36	-12.66	15.45	-6.77	8.97	1.63	8	0.9	-15.4	10.62	-22.97	7.45	0.1	default
BR	Odie	AQHA	0	LF Full Limb Flexion	2024-06-09 07:05:35		Concrete		No Rider	1.67	14	0.56	2.7	2.17	9.44	-1.61	8.33	1.67	15	0.75	-10.77	9.23	-18.56	6.62	0.1	default
BR	Odie	AQHA	0	RF Proximal Limb Flexion	2024-06-09 07:06:53		Concrete		No Rider	1.62	16	0.46	6.77	6.23	5.36	-2.65	7.82	1.62	16	0.71	-10.4	7.86	-18.03	7.59	0.1	default
BR	Odie	AQHA	0	RH Full Limb Flexion	2024-06-09 07:08:11		Concrete		No Rider	1.61	20	0.57	10.22	10.22	8.31	-0.05	6.75	1.61	20	0.59	-5.38	7.24	-16.16	7.74	0.1	default
BR	Odie	AQHA	0	LH Full Limb Flexion	2024-06-09 07:09:59		Concrete		No Rider	1.61	18	0.58	5.66	3.8	9.99	-4.19	10.3	1.61	18	0.79	-13.22	7.26	-19.67	7.2	0.1	default
BR	Odie	AQHA	0	Straight Line	2024-06-22 13:26:16		Concrete		No Rider	1.54	18	0.61	9.43	9.07	9.33	2.57	6.25	1.54	18	0.53	-7.01	2.4	-13.28	2.44	0.2	default
BR	Odie	AQHA	0	Before Flexion/Manipulation	2024-06-22 13:29:00		Concrete		No Rider	1.69	7	0.68	16.43	15.7	3.04	4.82	3.61	1.69	7	0.67	-6.31	7.29	-18.29	8.06	0.1	default
BR	Odie	AQHA	0	LF Distal Limb Flexion	2024-06-22 13:30:00		Concrete		No Rider	1.62	10	0.82	18.83	15.99	6.57	9.94	9.62	1.62	11	0.69	-8.32	6.74	-17.74	9.83	0.1	default
BR	Odie	AQHA	0	RF Full Limb Flexion	2024-06-22 13:31:34		Concrete		No Rider	1.61	11	1.03	22.6	18.73	5.92	12.65	7.79	1.61	11	0.39	-2.4	7.18	-9.53	4.19	0.1	default
BR	Odie	AQHA	0	RH Full Limb Flexion	2024-06-22 13:33:04		Concrete		No Rider	1.65	11	0.7	15.57	12.69	6.54	9.03	4.58	1.65	12	0.37	4.25	8.5	-4.98	10.4	0.1	default
BR	Odie	AQHA	0	LH Full Limb Flexion	2024-06-22 13:35:06		Concrete		No Rider	1.67	9	0.44	4.91	4.9	8.38	-0.14	5.79	1.67	9	0.74	-5.8	9.16	-19.41	5.15	0.1	default
BR	Odie	AQHA	0	Straight Line	2024-07-07 09:49:18		Concrete		No Rider	1.55	18	0.82	11.92	11.14	15.02	-4.23	8.35	1.55	18	0.46	-7.34	2.46	-10.93	2.65	0.1	default
BR	Odie	AQHA	0	Before Flexion/Manipulation	2024-07-07 09:52:39		Concrete		No Rider	1.67	8	0.69	7.44	6.59	5.84	3.45	8.91	1.67	8	0.45	-2.67	7.76	-12.32	6.11	0.1	default
BR	Odie	AQHA	0	LF Full Limb Flexion	2024-07-07 09:53:11		Concrete		No Rider	1.83	8	1.67	-9.3	-1.43	40.7	9.19	9.21	1.83	8	0.5	-4.08	14.18	-6.55	9.94	0.06	manual
BR	Odie	AQHA	0	RF Full Limb Flexion	2024-07-07 09:55:35		Concrete		No Rider	1.59	11	0.83	-11.73	-11.06	19.82	-3.91	6.85	1.59	12	0.39	-2.75	6.38	-9.21	4.67	0.1	default
BR	Odie	AQHA	0	RH Full Limb Flexion	2024-07-07 09:57:42		Concrete		No Rider	1.73	10	0.74	-13.16	-3.39	11.38	12.71	8.11	1.73	11	0.36	0.08	7.95	-7.73	8.16	0.1	default
BR	Odie	AQHA	0	LH Full Limb Flexion	2024-07-07 09:59:30		Concrete		No Rider	1.89	8	1.63	-42.98	-42.74	11.41	4.49	19.42	1.89	8	0.46	-12.16	11.78	-3.08	6.73	0.1	default
BR	Odie	AQHA	0	Straight Line	2024-07-20 16:18:27		Concrete		No Rider	1.58	19	1.35	36.68	35.52	12.38	9.13	8.39	1.58	19	0.59	-11.52	4.31	-13.55	3.45	0.2	default
BR	Odie	AQHA	0	Before Flexion/Manipulation	2024-07-20 16:19:34		Concrete		No Rider	1.58	8	1.05	22.64	22.45	11.97	2.98	6.98	1.58	8	0.57	-1.59	10.8	-15.43	5.96	0.1	default
BR	Odie	AQHA	0	LF Full Limb Flexion	2024-07-20 16:20:15		Concrete		No Rider	1.6	9	1.42	36.21	35.69	14.85	6.13	11.97	1.6	9	0.77	-6.3	8.3	-21.61	7.96	0.1	default
BR	Odie	AQHA	0	RF Full Limb Flexion	2024-07-20 16:22:24		Concrete		No Rider	1.42	11	1.21	28.55	27.8	18.38	6.49	4.22	1.42	12	0.44	-2.47	6.3	-9.09	6.67	0.2	default
BR	Odie	AQHA	0	RH Full Limb Flexion	2024-07-20 16:24:01		Concrete		No Rider	0.83	15	0.54	8.56	4.78	6.76	7.1	4.25	0.83	15	0.44	-10.1	6.66	-6.22	2.67	0.1	default
BR	Odie	AQHA	0	LH Full Limb Flexion	2024-07-20 16:26:30		Concrete		No Rider	0.88	6	0.76	10.35	1.19	5.16	10.28	3.71	0.88	5	0.87	-7.11	9.14	-17.56	5.85	0.1	default
BR	Prince		0	Straight Line	2024-06-09 09:48:23		Concrete		No Rider	1.58	18	0.72	3.91	3.41	5.96	-1.92	8.44	1.58	18	0.22	4.1	3.54	0.63	2.81	0.3	default
BR	Prince		0	Before Flexion/Manipulation	2024-06-09 09:49:24		Concrete		No Rider	1.67	9	0.72	15.17	12.77	4.49	8.19	7.32	1.67	8	0.31	8.41	2.26	-1.07	1.79	0.1	default
BR	Prince		0	RF Full Limb Flexion	2024-06-09 09:49:59		Concrete		No Rider	1.66	11	1.7	35.9	24.67	11.5	26.08	13.25	1.66	12	0.35	6.55	7.36	-6.72	5.73	0.1	default
BR	Prince		0	LF Full Limb Flexion	2024-06-09 09:51:59		Concrete		No Rider	1.59	12	0.41	3.6	3.34	7.35	-1.34	7.84	1.59	13	0.3	10.09	8.69	-4.34	2.05	0.1	default
BR	Prince		0	LH Full Limb Flexion	2024-06-09 09:53:17		Concrete		No Rider	1.71	11	0.8	14.73	11.83	8.21	8.78	12.37	1.71	12	0.51	4.09	6.97	-15.35	5.58	0.1	default
BR	Prince		0	RH Full Limb Flexion	2024-06-09 09:55:08		Concrete		No Rider	1.65	13	0.71	12.17	7.07	8.93	9.91	7.85	1.65	14	0.31	8.32	7.88	-2.15	6.07	0.1	default
BR	Prince		0	Straight Line	2024-06-22 14:36:51		Concrete		No Rider	1.6	19	0.75	15.26	14.7	7.73	4.1	10.3	1.6	19	0.4	11.05	4.23	0.02	3.17	0.1	default
BR	Prince		0	Before Flexion/Manipulation	2024-06-22 14:37:44		Concrete		No Rider	1.59	10	1.46	36.94	33.2	8.72	16.2	7.61	1.59	10	0.35	11.75	7.93	-3.66	3.63	0.1	default
BR	Prince		0	LF Full Limb Flexion	2024-06-22 14:38:26		Concrete		No Rider	1.63	10	2.61	60.06	55.47	20.79	23.05	17.16	1.63	10	0.54	17.92	8.57	-7.39	8.07	0.1	default
BR	Prince		0	RF Full Limb Flexion	2024-06-22 14:40:56		Concrete		No Rider	1.59	7	2.86	73.72	60.76	10.05	41.74	13.24	1.59	7	0.41	12.34	8.61	-4.86	6.47	0.1	default
BR	Prince		0	LH Full Limb Flexion	2024-06-22 14:43:23		Concrete		No Rider	1.56	13	1.84	47.28	42.59	13.03	20.52	12.97	1.56	13	0.47	11.62	7.12	-10.27	3.91	0.1	default
BR	Prince		0	RH Full Limb Flexion	2024-06-22 14:45:28		Concrete		No Rider	1.51	13	2.2	58.32	51.6	9.18	27.16	7.99	1.51	14	0.35	12.24	8.25	0.98	3.81	0.1	default
BR	Prince		0	Straight Line	2024-07-07 07:51:11		Concrete		No Rider	1.5	18	0.63	-6.77	-3.25	5.9	-5.94	6.5	1.5	18	0.29	4.39	3.12	-2.27	3.68	0.2	default
BR	Prince		0	Before Flexion/Manipulation	2024-07-07 07:52:06		Concrete		No Rider	1.52	12	0.6	-7.41	-4.91	8.49	-5.56	11.94	1.52	13	0.28	6.85	8.72	1.77	5.41	0.1	default
BR	Prince		0	RF Full Limb Flexion	2024-07-07 07:52:46		Concrete		No Rider	1.51	11	0.71	10.5	1.92	8.67	10.32	6.65	1.51	11	0.24	8.46	9.3	-1.43	3.08	0.1	default
BR	Prince		0	LF Full Limb Flexion	2024-07-07 07:54:29		Concrete		No Rider	1.55	11	1.23	-29.22	-18.28	11.81	-22.79	8.53	1.55	12	0.37	9.84	8.89	0.55	8.29	0.1	default
BR	Prince		0	LH Full Limb Flexion	2024-07-07 07:56:39		Concrete		No Rider	1.51	13	0.44	-6.94	-6.17	6.98	-3.16	6.8	1.51	13	0.4	8.06	4.94	-7.81	6.34	0.1	default
BR	Prince		0	RH Full Limb Flexion	2024-07-07 07:58:26		Concrete		No Rider	1.46	15	0.44	2.14	1.86	6.49	1.06	6.02	1.46	16	0.2	5.61	6.03	2.31	3.84	0.1	default
BR	Prince		0	Straight Line	2024-07-21 09:47:04		Concrete		No Rider	1.57	19	1.64	-43.92	-40.31	10.3	-17.44	9.83	1.57	19	0.23	3.38	3.57	1.5	4.65	0.1	default
BR	Prince		0	Before Flexion/Manipulation	2024-07-21 09:48:45		Concrete		No Rider	1.55	12	1.26	-33.7	-33.36	4.02	-4.77	6.79	1.55	13	0.29	8.78	6.9	5.31	2.88	0.1	default
BR	Prince		0	RF Full Limb Flexion	2024-07-21 09:49:14		Concrete		No Rider	1.43	14	1.93	-53.28	-52.56	19.41	8.72	12.32	1.43	15	0.24	7.03	5.35	2.08	3.62	0.1	default
BR	Prince		0	LF Full Limb Flexion	2024-07-21 09:51:02		Concrete		No Rider	1.48	12	2.37	-64.95	-64.76	9.35	-4.99	13.71	1.48	13	0.44	9.93	6.82	9.42	4.1	0.1	default
BR	Prince		0	LH Full Limb Flexion	2024-07-21 09:53:00		Concrete		No Rider	1.63	12	1.68	-42.54	-42.18	12.72	-5.52	9.63	1.63	13	0.3	8.25	6.1	1.52	5.45	0.1	default
BR	Prince		0	RH Full Limb Flexion	2024-07-21 09:55:05		Concrete		No Rider	1.42	14	1.99	-53.79	-53.64	26.14	4.01	14.08	1.42	15	0.54	7.06	5.31	14.04	3.24	0.1	default
BR	Sailor		0	Straight Line	2024-06-09 13:35:29		Concrete		No Rider	1.89	20	0.81	13.95	12.27	12.84	6.63	8.56	1.89	20	0.42	-6.08	7.46	1.36	5.09	0.2	default
BR	Sailor		0	Before Flexion/Manipulation	2024-06-09 13:37:35		Concrete		No Rider	1.87	23	0.62	5.09	4.67	11.52	-2.03	11.14	1.87	23	0.26	-0.25	9.45	2.38	4.79	0.1	default
BR	Sailor		0	LF Full Limb Flexion	2024-06-09 13:38:23		Concrete		No Rider	1.81	11	0.71	16.29	16.23	9.24	1.43	5.67	1.81	12	0.24	1.16	7.48	-2.59	7.75	0.1	default
BR	Sailor		0	RF Full Limb Flexion	2024-06-09 13:39:56		Concrete		No Rider	1.75	13	0.77	9.23	1.07	5.6	-9.17	8.74	1.75	15	0.27	-1.27	9.66	2.24	4.76	0.1	default
BR	Sailor		0	RH Full Limb Flexion	2024-06-09 13:41:20		Concrete		No Rider	1.83	10	0.65	14.26	11.6	9.76	-8.3	9.04	1.83	10	0.33	2.53	4.27	8.66	6.74	0.1	default
BR	Sailor		0	LH Full Limb Flexion	2024-06-09 13:42:57		Concrete		No Rider	1.82	11	0.78	18.75	18.67	9.17	1.65	7.73	1.82	11	0.39	-5.48	9.69	-8.1	7.53	0.1	default
BR	Sailor		0	Straight Line	2024-06-22 10:26:32		Concrete		No Rider	1.73	19	0.67	11.25	9.22	6.6	6.44	6.94	1.73	18	0.31	-2.43	6.15	2.84	4.68	0.2	default
BR	Sailor		0	Before Flexion/Manipulation	2024-06-22 10:27:56		Concrete		No Rider	1.78	9	0.42	7.31	7.31	5.66	-0.18	6.68	1.78	9	0.21	-3.61	4.52	-0.8	2.74	0.1	default
BR	Sailor		0	LF Full Limb Flexion	2024-06-22 10:28:32		Concrete		No Rider	1.72	12	0.5	8.4	8.33	7.74	1.09	6.84	1.72	11	0.23	-0.46	2.5	0.07	4.93	0.1	default
BR	Sailor		0	RF Full Limb Flexion	2024-06-22 10:30:20		Concrete		No Rider	1.68	11	0.35	-0.49	-0.21	3.19	-0.45	5.41	1.68	10	0.17	2.35	3.54	0.61	3.69	0.1	default
BR	Sailor		0	LH Full Limb Flexion	2024-06-22 10:32:00		Concrete		No Rider	1.8	9	0.5	8.34	8.33	6.01	0.4	7.53	1.8	10	0.43	-4.6	9.85	-11.63	7.8	0.1	default
BR	Sailor		0	RH Full Limb Flexion	2024-06-22 10:34:48		Concrete		No Rider	1.8	10	0.52	12.18	10.79	4.82	5.65	5.11	1.8	10	0.3	4.09	1.57	7.45	4.12	0.1	default
BR	Sailor		0	Straight Line	2024-07-06 15:36:45		Concrete		No Rider	1.78	20	1.08	24.34	22.97	17.86	8.06	13.08	1.78	19	0.24	-2.46	4.34	3.16	3.49	0.1	default
BR	Sailor		0	Before Flexion/Manipulation	2024-07-06 15:39:08		Concrete		No Rider	1.72	9	0.64	16.56	16.49	5.36	-1.48	3.98	1.72	9	0.19	3.5	9.21	-2.13	4.85	0.1	default
BR	Sailor		0	LF Full Limb Flexion	2024-07-06 15:39:49		Concrete		No Rider	1.77	10	0.79	17.35	17.2	9.35	-2.24	6.73	1.77	10	0.21	-0.19	9.86	-3.78	5.24	0.1	default
BR	Sailor		0	RF Full Limb Flexion	2024-07-06 15:41:52		Concrete		No Rider	1.84	9	0.89	14.4	10.4	6.42	9.96	8.3	1.84	10	0.5	1.18	12.43	12.43	12.69	0.1	default
BR	Sailor		0	LH Full Limb Flexion	2024-07-06 15:43:40		Concrete		No Rider	1.79	7	0.62	10.47	9.96	5.78	3.21	4.89	1.79	7	0.29	-1.56	10.72	-4.68	9.89	0.1	default
BR	Sailor		0	RH Full Limb Flexion	2024-07-06 15:45:34		Concrete		No Rider	1.75	12	0.74	18.56	18.55	6.53	-0.63	7.51	1.75	13	0.46	6.08	9.69	8.99	9.64	0.1	default
BR	Sailor		0	Straight Line	2024-07-20 15:03:38		Concrete		No Rider	1.66	18	0.57	2.58	2.46	7.98	-0.8	7.63	1.66	19	0.24	-1.95	3.99	-2.5	5.63	0.1	default
BR	Sailor		0	Before Flexion/Manipulation	2024-07-20 15:04:35		Concrete		No Rider	1.67	8	0.38	3.88	3.88	6.81	0.09	4.44	1.67	8	0.2	1.47	10.04	-2.48	4.61	0.1	default
BR	Sailor		0	LF Full Limb Flexion	2024-07-20 15:05:05		Concrete		No Rider	1.63	13	0.61	13.05	12.29	7.39	-4.4	6.87	1.63	13	0.19	1.22	8.63	-3.39	4.2	0.1	default
BR	Sailor		0	RF Full Limb Flexion	2024-07-20 15:07:22		Concrete		No Rider	1.75	6	0.41	9.04	4.59	4.82	-7.79	3.29	1.75	6	0.35	6.68	12.35	-8.73	4.55	0.1	default
BR	Sailor		0	LH Full Limb Flexion	2024-07-20 15:09:22		Concrete		No Rider	1.68	12	0.3	2.31	2.29	4.49	0.26	6.36	1.68	11	0.39	-2.82	1.71	-10.25	2.63	0.1	default
BR	Sailor		0	RH Full Limb Flexion	2024-07-20 15:11:25		Concrete		No Rider	1.7	13	0.51	9.44	8.81	7.23	3.41	3.55	1.7	13	0.14	-1.7	2.87	-1.07	1.76	0.1	default
BR	Segar		0	Straight Line	2024-06-09 13:58:34		Concrete		No Rider	1.4	18	0.62	8.91	7.42	7.85	4.94	8.81	1.4	18	0.43	5.72	2.43	0.44	6.17	0.4	default
BR	Segar		0	Before Flexion/Manipulation	2024-06-09 13:59:55		Concrete		No Rider	1.43	9	0.36	5.96	5.33	3.88	-2.66	5.02	1.43	10	0.27	7.16	4.91	-1.8	5.08	0.1	default
BR	Segar		0	LF Full Limb Flexion	2024-06-09 14:00:27		Concrete		No Rider	1.49	16	0.51	3.46	2.12	6.69	2.73	9.89	1.49	18	0.32	9.79	8.3	3.06	4.45	0.1	default
BR	Segar		0	RF Full Limb Flexion	2024-06-09 14:02:14		Concrete		No Rider	1.46	7	0.82	11.98	8.96	2.55	7.95	8.09	1.46	7	0.31	9.03	6.6	1.25	4.35	0.1	default
BR	Segar		0	LH Full Limb Flexion	2024-06-09 14:04:02		Concrete		No Rider	1.5	6	0.39	-3.56	-2.01	2.97	-2.93	6.95	1.5	7	0.42	3.78	8.73	-10.29	4.71	0.1	default
BR	Segar		0	RH Full Limb Flexion	2024-06-09 14:06:00		Concrete		No Rider	1.42	10	0.9	16.31	15.2	5.86	5.93	12.91	1.42	10	1	18.13	8.41	21.24	9.83	0.1	default
BR	Segar		0	Straight Line	2024-06-23 09:31:59		Concrete		No Rider	1.43	18	0.36	2.25	2.19	4.9	0.53	6.28	1.43	18	0.25	4.5	2.47	-0.43	2.74	0.2	default
BR	Segar		0	Before Flexion/Manipulation	2024-06-23 09:34:52		Concrete		No Rider	1.41	11	0.49	4.34	4.3	6.78	0.57	9.18	1.41	11	0.28	7.22	6.47	2.8	4.51	0.1	default
BR	Segar		0	LF Full Limb Flexion	2024-06-23 09:35:32		Concrete		No Rider	1.51	10	1.32	-23.86	-9.46	8.66	-21.91	19.08	1.51	10	0.6	10.86	8.39	-5.97	16.23	0.1	default
BR	Segar		0	RF Full Limb Flexion	2024-06-23 09:37:28		Concrete		No Rider	1.44	11	0.8	13.33	9.56	4.71	9.28	14.48	1.44	12	0.26	4.4	6.33	0.34	5.88	0.1	default
BR	Segar		0	LH Full Limb Flexion	2024-06-23 09:39:08		Concrete		No Rider	1.46	11	0.5	-7.95	-5.28	6.7	-5.94	6.16	1.46	11	0.46	-2.05	10.39	-9.75	8.03	0.1	default
BR	Segar		0	RH Full Limb Flexion	2024-06-23 09:41:20		Concrete		No Rider	1.49	11	0.76	18.23	17.16	5.7	6.15	8.85	1.49	12	1.1	24.47	8.4	25.43	7.47	0.1	default
BR	Segar		0	Straight Line	2024-07-07 08:16:07		Concrete		No Rider	1.41	18	0.67	1.87	1.44	3.82	1.19	8.94	1.41	18	0.48	5.66	2.52	5.17	3.99	0.3	default
BR	Segar		0	Before Flexion/Manipulation	2024-07-07 08:17:23		Concrete		No Rider	1.42	10	0.38	-3.88	-0.18	2.46	3.87	4.12	1.42	10	0.27	8.45	6.02	1.98	3.63	0.1	default
BR	Segar		0	LF Full Limb Flexion	2024-07-07 08:18:42		Concrete		No Rider	1.5	11	0.5	-10.67	-5.78	4.29	-8.97	7.25	1.5	12	0.35	12.07	8.29	1.92	5.78	0.1	default
BR	Segar		0	RF Full Limb Flexion	2024-07-07 08:20:19		Concrete		No Rider	1.42	11	0.59	6.77	3.13	4.59	6	8.64	1.42	11	0.31	6.23	7.9	1.08	5.38	0.2	default
BR	Segar		0	LH Full Limb Flexion	2024-07-07 08:21:58		Concrete		No Rider	1.39	11	0.35	-5.86	-2.85	1.67	-5.12	4.28	1.39	11	0.49	4.5	9.27	-6.05	8.08	0.2	default
BR	Segar		0	RH Full Limb Flexion	2024-07-07 08:24:03		Concrete		No Rider	1.46	11	0.48	11.66	11.2	6.13	3.22	4.19	1.46	11	0.99	20.87	7.06	23.35	9.7	0.1	default
BR	Segar		0	LH Full Limb Flexion	2024-07-07 08:26:11		Concrete		No Rider	1.49	6	0.63	-10.71	-8.36	3.14	-6.69	8.18	1.49	6	0.52	11.18	12.71	-7.87	7.72	0.1	default
BR	Segar		0	Straight Line	2024-07-21 08:13:19		Concrete		No Rider	1.5	15	0.66	-10.15	-4.01	4.01	-9.32	5.81	1.5	15	0.32	5.74	2.42	1.96	4.66	0.1	manual
BR	Segar		0	Before Flexion/Manipulation	2024-07-21 08:15:00		Concrete		No Rider	1.51	10	0.5	-10.06	-6.08	6.95	-8.02	6.9	1.51	10	0.21	2.55	8.9	-2.2	4.79	0.1	default
BR	Segar		0	RF Full Limb Flexion	2024-07-21 08:15:52		Concrete		No Rider	1.48	10	0.31	-1.15	-1.15	4.9	-0.12	4.53	1.48	11	0.23	7.17	7.68	1.23	4.72	0.1	default
BR	Segar		0	LF Full Limb Flexion	2024-07-21 08:17:22		Concrete		No Rider	1.43	12	0.5	-10.39	-4.65	3.89	-9.29	6.18	1.43	13	0.37	9.3	7.28	4.54	6.37	0.1	default
BR	Segar		0	LH Full Limb Flexion	2024-07-21 08:19:00		Concrete		No Rider	1.52	10	0.73	-17.8	-13.97	5.01	-11.04	6.02	1.52	10	0.31	1.55	9.78	-7.48	4.76	0.1	default
BR	Segar		0	RH Full Limb Flexion	2024-07-21 08:21:34		Concrete		No Rider	1.5	10	0.4	6.52	0.28	3.63	-6.51	4.71	1.5	10	0.82	18.9	11.08	17.86	6.92	0.1	default
BR	Space	Quarter Horse	0	Straight Line	2024-06-09 08:28:19		Concrete		No Rider	1.57	10	0.95	-14.71	-10.82	7.19	-9.97	11.74	1.57	7	0.52	0.26	4.41	-15.61	4.47	0.4	default
BR	Space	Quarter Horse	0	Before Flexion/Manipulation	2024-06-09 08:29:50		Concrete		No Rider	1.71	7	0.45	-5.63	-1.57	5.21	-5.41	6.94	1.71	7	0.39	-0.22	5.79	-3.98	3.65	0.1	default
BR	Space	Quarter Horse	0	RF Full Limb Flexion	2024-06-09 08:30:17		Concrete		No Rider	1.47	7	0.86	2.8	0.01	3.31	2.8	9.25	1.47	7	0.44	4.98	10.45	-6.4	6.61	0.3	default
BR	Space	Quarter Horse	0	LF Full Limb Flexion	2024-06-09 08:32:05		Concrete		No Rider	1.56	10	1.72	-32.15	-30.59	26.79	-9.89	11.73	1.56	11	0.4	7.08	8.02	-2.22	10.93	0.2	default
BR	Space	Quarter Horse	0	RH Full Limb Flexion	2024-06-09 08:33:48		Concrete		No Rider	1.58	9	0.53	-6.11	-6.11	3.07	0.05	5.14	1.58	10	0.48	9.33	7.21	-10.77	4.53	0.1	default
BR	Space	Quarter Horse	0	LH Full Limb Flexion	2024-06-09 08:36:06		Concrete		No Rider	1.66	14	0.47	-2.82	-2.34	3.43	1.56	6.52	1.66	14	0.45	2.41	13.44	-8.86	6.78	0.1	default
BR	Space	Quarter Horse	0	Straight Line	2024-06-23 11:40:15		Concrete		No Rider	1.48	14	0.79	7.98	2.15	4.46	7.68	7.89	1.48	14	0.42	-4.25	3.58	-9.88	3.39	0.4	default
BR	Space	Quarter Horse	0	Before Flexion/Manipulation	2024-06-23 11:44:16		Concrete		No Rider	1.59	8	0.9	17.22	5.47	3.85	16.33	7.3	1.59	9	0.5	-4.4	14.89	-2.66	14.3	0.1	default
BR	Space	Quarter Horse	0	LF Full Limb Flexion	2024-06-23 11:45:06		Concrete		No Rider	1.53	8	0.65	4.48	1.04	5.58	4.35	7.32	1.53	9	0.5	2.88	8.15	-13.84	6.87	0.1	default
BR	Space	Quarter Horse	0	RF Full Limb Flexion	2024-06-23 11:46:47		Concrete		No Rider	1.54	8	0.75	15.51	2.65	5.38	15.28	7.96	1.54	9	0.55	0.82	6.64	-12.9	10.3	0.1	default
BR	Space	Quarter Horse	0	RH Full Limb Flexion	2024-06-23 11:48:10		Concrete		No Rider	1.51	8	0.48	4.4	0.63	2.26	4.35	3.03	1.51	9	0.41	3.57	7.25	-11.51	3.57	0.1	default
BR	Space	Quarter Horse	0	LH Full Limb Flexion	2024-06-23 11:50:40		Concrete		No Rider	1.5	8	0.5	-10	-8.8	2.96	4.74	3.89	1.5	9	0.41	-1.29	8.55	-10.34	4.98	0.1	default
BR	Space	Quarter Horse	0	Straight Line	2024-07-06 15:52:31		Concrete		No Rider	1.5	16	0.72	-8.5	-6.71	5.86	5.21	6.17	1.5	16	0.4	-3.9	3.41	-8.7	2.52	0.4	default
BR	Space	Quarter Horse	0	Before Flexion/Manipulation	2024-07-06 15:53:20		Concrete		No Rider	1.55	9	0.52	-3.96	-3.19	5.44	2.35	7.48	1.55	9	0.42	-0.48	8.53	-11.39	8.05	0.1	default
BR	Space	Quarter Horse	0	RF Full Limb Flexion	2024-07-06 15:53:49		Concrete		No Rider	1.52	11	0.7	-10.94	-0.57	11.26	10.92	5.7	1.52	12	0.4	0.35	8.28	-7.93	4.89	0.1	default
BR	Space	Quarter Horse	0	LF Full Limb Flexion	2024-07-06 15:56:02		Concrete		No Rider	1.53	9	0.4	4.45	2.45	4.3	3.72	6.37	1.53	10	0.33	0.8	8.87	-8.65	6.44	0.1	default
BR	Space	Quarter Horse	0	RH Full Limb Flexion	2024-07-06 15:57:42		Concrete		No Rider	1.47	10	0.56	7.57	1.49	6.47	7.42	7.33	1.47	11	0.29	2.86	6.57	-6.74	5.88	0.1	default
BR	Space	Quarter Horse	0	LH Full Limb Flexion	2024-07-06 15:59:48		Concrete		No Rider	1.49	10	0.77	-12.08	-11.52	6.66	3.65	4.13	1.49	11	0.36	-5.88	7.26	-5.57	9.2	0.1	default
BR	Space	Quarter Horse	0	Straight Line	2024-07-20 17:59:14		Concrete		No Rider	1.53	19	0.79	-11.95	-8.97	4.36	7.9	7.85	1.53	19	0.32	-0.71	4.28	-4.54	5.68	0.2	default
BR	Space	Quarter Horse	0	Before Flexion/Manipulation	2024-07-20 18:00:37		Concrete		No Rider	1.61	8	0.57	-12.02	-9.34	3.73	7.57	4.18	1.61	8	0.31	3.56	8.57	-6.19	5.5	0.1	default
BR	Space	Quarter Horse	0	RF Full Limb Flexion	2024-07-20 18:01:17		Concrete		No Rider	1.52	10	0.71	-9.96	-8.88	9.83	4.52	5.97	1.52	11	0.27	0.81	7.53	-5.04	5.14	0.1	default
BR	Space	Quarter Horse	0	LF Full Limb Flexion	2024-07-20 18:02:49		Concrete		No Rider	1.56	8	0.72	-15.4	-10.14	4.41	-11.58	7.61	1.56	9	0.41	3.66	8.31	-8.87	7.03	0.1	default
BR	Space	Quarter Horse	0	RH Full Limb Flexion	2024-07-20 18:04:17		Concrete		No Rider	1.55	9	1.63	33.95	23.81	20.58	24.19	7.71	1.55	9	0.67	12.48	8.75	-17.27	9.53	0.1	default
BR	Space	Quarter Horse	0	LH Full Limb Flexion	2024-07-20 18:06:46		Concrete		No Rider	1.47	10	0.47	-9.71	-8.73	2.78	4.23	4.92	1.47	11	0.36	-2.13	7.49	-8.34	6.53	0.1	default
BR	Spider	Quarter Horse	0	Straight Line	2024-06-09 08:41:46		Concrete		No Rider	1.59	17	0.71	13.74	13.57	7.63	2.14	7.77	1.59	17	0.22	-0.27	3.01	2.57	3.92	0.4	default
BR	Spider	Quarter Horse	0	Before Flexion/Manipulation	2024-06-09 08:42:47		Concrete		No Rider	1.72	7	0.66	7.21	2.52	9.2	-6.76	11.74	1.72	8	0.24	2.35	9.58	-2.08	6.73	0.1	default
BR	Spider	Quarter Horse	0	LF Full Limb Flexion	2024-06-09 08:43:18		Concrete		No Rider	1.65	10	0.44	9.65	2.82	3.02	-9.23	7.55	1.65	10	0.21	2.6	6.75	-3.41	4.92	0.1	default
BR	Spider	Quarter Horse	0	RF Full Limb Flexion	2024-06-09 08:44:56		Concrete		No Rider	1.67	8	0.41	4.86	4.86	4.79	0.17	4.98	1.67	8	0.28	6.4	7.56	4.64	6.26	0.1	default
BR	Spider	Quarter Horse	0	LH Distal Limb Flexion	2024-06-09 08:46:00		Concrete		No Rider	1.73	6	0.45	-7.02	-4.6	5.52	-5.31	6.9	1.73	7	0.26	0.07	8.22	-4.09	6.42	0.1	default
BR	Spider	Quarter Horse	0	RH Full Limb Flexion	2024-06-09 08:49:37		Concrete		No Rider	1.65	16	0.33	2.03	1.28	4.7	-1.58	5.83	1.65	16	0.24	3.12	9.23	1.92	6.31	0.1	default
BR	Spider	Quarter Horse	0	Straight Line	2024-06-22 15:46:11		Concrete		No Rider	1.49	18	0.47	4.9	4.61	4.71	-1.67	4.29	1.49	18	0.2	-2.99	1.94	-2.44	2.62	0.3	default
BR	Spider	Quarter Horse	0	Before Flexion/Manipulation	2024-06-22 15:47:12		Concrete		No Rider	1.54	8	0.65	14.3	13.93	6.85	3.23	3.49	1.54	8	0.17	4.11	7.59	-1.65	4.21	0.1	default
BR	Spider	Quarter Horse	0	LF Full Limb Flexion	2024-06-22 15:47:44		Concrete		No Rider	1.56	8	0.64	14.22	13.78	5.28	-3.52	6.67	1.56	9	0.26	2.37	9.07	-5.2	4.26	0.1	default
BR	Spider	Quarter Horse	0	RF Full Limb Flexion	2024-06-22 15:50:01		Concrete		No Rider	1.55	10	0.73	15.24	11.09	7.85	10.46	4.12	1.55	11	0.18	2.12	4.35	-0.86	5.71	0.1	default
BR	Spider	Quarter Horse	0	RH Full Limb Flexion	2024-06-22 15:51:54		Concrete		No Rider	1.56	8	0.76	17.96	15.61	3.62	8.88	4.96	1.56	9	0.23	5.61	7.8	3.72	3.84	0.1	default
BR	Spider	Quarter Horse	0	LH Full Limb Flexion	2024-06-22 15:53:55		Concrete		No Rider	1.56	9	0.32	6.04	4.64	4.32	-3.86	4.86	1.56	9	0.23	-1.36	5.1	-4.04	5.63	0.1	default
BR	Spider	Quarter Horse	0	Straight Line	2024-07-06 16:02:13		Concrete		No Rider	1.58	18	0.59	8.67	8.12	4.05	3.05	4.71	1.58	18	0.22	-3.8	3.16	-0.96	2.64	0.3	default
BR	Spider	Quarter Horse	0	Before Flexion/Manipulation	2024-07-06 16:04:41		Concrete		No Rider	1.62	9	0.8	4.51	4.5	4.71	-0.21	13.05	1.62	10	0.19	-0.73	8.99	-1.4	4.01	0.1	default
BR	Spider	Quarter Horse	0	LF Full Limb Flexion	2024-07-06 16:05:28		Concrete		No Rider	1.49	10	0.42	8.02	8	3.75	-0.59	5.53	1.49	11	0.17	3.11	7.78	0.4	3.74	0.1	default
BR	Spider	Quarter Horse	0	RF Full Limb Flexion	2024-07-06 16:08:04		Concrete		No Rider	1.45	10	0.44	5.55	2.45	7.05	4.98	6.35	1.45	11	0.16	0.83	6.42	2.21	3.34	0.1	default
BR	Spider	Quarter Horse	0	RH Full Limb Flexion	2024-07-06 16:09:50		Concrete		No Rider	1.46	10	0.3	3.86	3.34	4.33	1.95	4.38	1.46	10	0.16	0.7	6.5	1.6	4.57	0.1	default
BR	Spider	Quarter Horse	0	LH Full Limb Flexion	2024-07-06 16:11:22		Concrete		No Rider	1.47	10	0.52	-10.84	-5.4	5.32	-9.39	6.86	1.47	11	0.23	-1.5	5.32	-3.97	5.13	0.1	default
BR	Spider	Quarter Horse	0	Straight Line	2024-07-21 10:26:31		Concrete		No Rider	1.56	13	0.61	5.8	4.01	4.14	-4.2	6.5	1.56	14	0.29	1.46	3.24	4.11	2.22	0.4	default
BR	Spider	Quarter Horse	0	Before Flexion/Manipulation	2024-07-21 10:27:26		Concrete		No Rider	1.69	9	0.62	9.36	9.31	10.36	0.94	8.29	1.69	10	0.26	8.42	7.94	0.54	5.2	0.1	default
BR	Spider	Quarter Horse	0	LF Full Limb Flexion	2024-07-21 10:27:55		Concrete		No Rider	1.61	10	0.57	11.37	10.34	4.28	-4.73	10.02	1.61	10	0.23	8.79	9.92	1.74	3.5	0.1	default
BR	Spider	Quarter Horse	0	RF Full Limb Flexion	2024-07-21 10:29:49		Concrete		No Rider	1.45	12	0.62	13.73	12.61	5.47	5.43	5.71	1.45	12	0.32	7.9	9.69	3.53	1.81	0.1	default
BR	Spider	Quarter Horse	0	LH Full Limb Flexion	2024-07-21 10:31:33		Concrete		No Rider	1.59	10	1	21.32	20.48	13.99	5.93	9.03	1.59	11	0.25	6.74	8.3	-1.54	4.95	0.1	default
BR	Spider	Quarter Horse	0	RH Full Limb Flexion	2024-07-21 10:34:53		Concrete		No Rider	1.71	8	0.68	14.16	13.68	9.51	3.66	8.98	1.71	8	0.31	7.16	9.37	5.28	6.26	0.1	default
BR	Spirit		0	Straight Line	2024-06-09 10:02:05		Concrete		No Rider	1.68	15	0.57	8.32	4.24	8.72	7.16	5.32	1.68	15	0.37	0.59	4.81	-5.48	3.16	0.4	default
BR	Spirit		0	Before Flexion/Manipulation	2024-06-09 10:02:56		Concrete		No Rider	1.8	6	0.92	21.11	14.21	6.76	15.62	4.86	1.8	6	0.46	4.98	12.67	-1.4	7.32	0.1	default
BR	Spirit		0	LF Full Limb Flexion	2024-06-09 10:03:28		Concrete		No Rider	1.62	11	0.74	12.51	12.46	9.19	1.11	8.85	1.62	11	0.31	2.4	7.6	-4.8	5.11	0.1	default
BR	Spirit		0	RF Full Limb Flexion	2024-06-09 10:05:07		Concrete		No Rider	1.62	9	0.76	14.87	11.52	10.65	9.4	4.45	1.62	9	0.18	0.32	6.94	-1.05	6.34	0.1	default
BR	Spirit		0	RH Full Limb Flexion	2024-06-09 10:06:56		Concrete		No Rider	1.53	11	0.73	14.96	13.35	10.65	6.76	5.48	1.53	11	0.22	4.45	5.76	-1.59	3.65	0.1	default
BR	Spirit		0	LH Full Limb Flexion	2024-06-09 10:08:33		Concrete		No Rider	1.57	10	0.81	18.91	16.41	8.62	9.4	4.38	1.57	10	0.27	-0.58	6.73	-6.33	5.01	0.1	default
BR	Spirit		0	Straight Line	2024-06-22 16:12:01		Concrete		No Rider	1.56	19	0.87	21.42	15.09	8.59	15.2	11.2	1.56	19	0.39	-2.72	3.08	-9.25	4.95	0.3	default
BR	Spirit		0	Before Flexion/Manipulation	2024-06-22 16:13:18		Concrete		No Rider	1.62	8	1	24.05	22.69	16.85	7.99	12.96	1.62	8	0.42	3.73	7.05	-11.14	5.34	0.1	default
BR	Spirit		0	LF Full Limb Flexion	2024-06-22 16:13:51		Concrete		No Rider	1.62	9	1.26	36.47	30.49	7.27	20.01	5.14	1.62	10	0.37	-2.46	6.04	-7.46	9.62	0.1	default
BR	Spirit		0	RF Full Limb Flexion	2024-06-22 16:15:38		Concrete		No Rider	1.55	10	1.39	31.66	23.7	17.05	21	12.4	1.55	10	0.35	4.77	5.65	-4.03	4.86	0.1	default
BR	Spirit		0	RH Full Limb Flexion	2024-06-22 16:17:10		Concrete		No Rider	1.57	9	1.07	28.13	24.7	5.59	13.47	5.13	1.57	9	0.25	8.14	5.28	-4.31	3.18	0.1	default
BR	Spirit		0	LH Full Limb Flexion	2024-06-22 16:19:21		Concrete		No Rider	1.46	7	0.92	14.65	12.83	11.39	7.07	8.51	1.46	7	0.69	6.1	20.91	-15.6	12.47	0.2	default
BR	Spirit		0	Straight Line	2024-07-07 08:32:28		Concrete		No Rider	1.64	18	0.94	21.28	11.25	12.07	18.06	10.46	1.64	18	0.26	-2.15	2.97	-5.43	3.68	0.1	default
BR	Spirit		0	Before Flexion/Manipulation	2024-07-07 08:33:25		Concrete		No Rider	1.68	8	1.18	27.92	13.34	14.09	24.53	5.41	1.68	8	0.25	-1.13	6.79	-6.73	5.74	0.1	default
BR	Spirit		0	LF Full Limb Flexion	2024-07-07 08:34:00		Concrete		No Rider	1.49	13	1.9	40.8	34.79	18.92	21.31	21.27	1.49	13	0.38	-1.88	3.61	-6.56	4.57	0.3	default
BR	Spirit		0	RF Full Limb Flexion	2024-07-07 08:36:55		Concrete		No Rider	1.66	9	1.19	26.71	14.44	14.07	22.47	11.36	1.66	9	0.48	0.35	5.13	-5.56	6.68	0.1	default
BR	Spirit		0	RH Full Limb Flexion	2024-07-07 08:38:26		Concrete		No Rider	1.59	7	0.73	11.98	1.36	10.98	11.9	2.42	1.59	7	0.24	3.74	7.76	3.12	4.63	0.1	default
BR	Spirit		0	LH Full Limb Flexion	2024-07-07 08:40:11		Concrete		No Rider	1.73	9	0.95	15.46	8.97	10.22	12.59	10.43	1.73	9	0.37	2.13	8.07	-11.21	5.75	0.1	default
BR	Spirit		0	Straight Line	2024-07-21 09:35:05		Concrete		No Rider	1.67	20	1.86	45.27	43.15	44.28	13.67	19.04	1.67	20	0.45	-2.46	4.15	-10.61	6.69	0.2	default
BR	Spirit		0	Before Flexion/Manipulation	2024-07-21 09:35:53		Concrete		No Rider	1.74	10	0.67	5.19	5.17	14.42	-0.43	8.59	1.74	11	0.41	1.2	8.86	-8.79	8.08	0.1	default
BR	Spirit		0	LF Full Limb Flexion	2024-07-21 09:36:33		Concrete		No Rider	1.59	7	1.14	22.53	20.56	11.9	9.23	8.06	1.59	7	0.39	2.9	11.04	-8.03	5.1	0.1	default
BR	Spirit		0	RF Full Limb Flexion	2024-07-21 09:38:19		Concrete		No Rider	1.82	9	0.76	9.29	7.43	17.85	5.58	7.07	1.82	9	0.26	1	8.31	-5.95	5.13	0.1	default
BR	Spirit		0	RH Full Limb Flexion	2024-07-21 09:39:59		Concrete		No Rider	1.77	8	0.87	3.36	1.75	21.26	-2.87	11.13	1.77	8	0.62	6.05	8.14	-2.53	7.53	0.1	default
BR	Spirit		0	LH Full Limb Flexion	2024-07-21 09:42:02		Concrete		No Rider	1.66	12	0.91	12.52	12.3	26.49	-2.34	8.71	1.66	12	0.51	-2.86	7.18	-14.52	7.57	0.1	default
BR	Sunset	AQHA x Mustang	0	Straight Line	2024-06-09 14:29:01		Concrete		No Rider	1.73	19	0.78	-6.22	-4.41	12.76	-4.39	11.69	1.73	19	0.39	7.69	6.14	2.72	6.71	0.2	default
BR	Sunset	AQHA x Mustang	0	Before Flexion/Manipulation	2024-06-09 14:30:15		Concrete		No Rider	1.63	11	0.9	-14.67	-14.49	10.02	-2.29	14.54	1.63	11	0.22	1.63	7.78	-5.04	6.92	0.1	default
BR	Sunset	AQHA x Mustang	0	LF Full Limb Flexion	2024-06-09 14:31:31		Concrete		No Rider	1.65	11	0.87	-13.42	-0.83	18.12	-13.39	8.52	1.65	12	0.32	0.87	10.03	-6.19	5.69	0.1	default
BR	Sunset	AQHA x Mustang	0	RF Full Limb Flexion	2024-06-09 14:32:35		Concrete		No Rider	1.7	10	0.8	-5.56	-5.16	8.91	2.06	15.96	1.7	10	0.26	2.14	7.31	1.43	8.67	0.1	default
BR	Sunset	AQHA x Mustang	0	LH Proximal Limb Flexion	2024-06-09 14:33:58		Concrete		No Rider	1.9	9	0.8	-12.02	-2.95	14.45	-11.65	7.64	1.9	9	0.73	-6.94	11.94	-19.48	10.37	0.1	default
BR	Sunset	AQHA x Mustang	0	RH Full Limb Flexion	2024-06-09 14:35:42		Concrete		No Rider	1.71	11	0.71	-5.75	-5.44	12.19	1.85	12.01	1.71	12	0.42	6.64	10.38	8.96	7.68	0.1	default
BR	Sunset	AQHA x Mustang	0	Straight Line	2024-06-23 09:44:38		Concrete		No Rider	1.69	19	0.62	9.21	9.06	11.28	1.66	8.91	1.69	19	0.4	-7.14	5.01	-8.87	3.51	0.2	default
BR	Sunset	AQHA x Mustang	0	Before Flexion/Manipulation	2024-06-23 09:46:44		Concrete		No Rider	1.51	12	0.55	-4.98	-3.4	7.91	3.64	9.77	1.51	12	0.24	-2.47	6.27	-5.06	5.63	0.1	default
BR	Sunset	AQHA x Mustang	0	LF Full Limb Flexion	2024-06-23 09:47:36		Concrete		No Rider	1.78	9	0.66	11.76	10.41	10.41	-5.48	7.79	1.78	10	0.88	-5.94	13.31	-23.37	16.82	0.1	default
BR	Sunset	AQHA x Mustang	0	RF Full Limb Flexion	2024-06-23 09:48:54		Concrete		No Rider	1.52	12	0.83	-9.04	-7.5	14.07	5.05	12.67	1.52	13	0.23	2.04	7.74	0.69	10.1	0.1	default
BR	Sunset	AQHA x Mustang	0	RH Full Limb Flexion	2024-06-23 09:50:33		Concrete		No Rider	1.55	11	0.82	12.03	5.77	9.67	10.56	11.7	1.55	11	0.33	2.39	11.32	6.67	5.66	0.1	default
BR	Sunset	AQHA x Mustang	0	LH Full Limb Flexion	2024-06-23 09:52:19		Concrete		No Rider	1.58	14	0.92	-14.12	-9.5	13.33	-10.44	7.87	1.58	15	0.48	-9.53	12.39	-10.33	7.53	0.1	default
BR	Sunset	AQHA x Mustang	0	Straight Line	2024-07-07 12:42:37		Concrete		No Rider	1.66	22	0.78	0.7	0.04	13.33	0.7	13.84	1.66	23	0.47	-5.57	5.44	-5.68	4.19	0.2	default
BR	Sunset	AQHA x Mustang	0	Before Flexion/Manipulation	2024-07-07 12:45:46		Concrete		No Rider	1.78	10	0.99	16.82	15.58	18.02	-6.33	11.41	1.78	10	0.38	-3.27	6.4	-4.73	7.03	0.1	default
BR	Sunset	AQHA x Mustang	0	LF Full Limb Flexion	2024-07-07 12:46:20		Concrete		No Rider	1.82	10	1.09	23.5	21.67	16.58	-9.1	12.68	1.82	10	0.52	-12.31	8.59	-8.56	4.07	0.1	default
BR	Sunset	AQHA x Mustang	0	RF Full Limb Flexion	2024-07-07 12:47:51		Concrete		No Rider	1.8	11	0.83	11.94	11.87	12.15	1.35	13.16	1.8	11	0.29	-1.92	6.95	-2.81	7.51	0.1	default
BR	Sunset	AQHA x Mustang	0	RH Full Limb Flexion	2024-07-07 12:49:26		Concrete		No Rider	1.75	10	1	24.78	24.08	11.09	5.81	6.2	1.75	11	0.36	6.04	7.99	6.42	10.15	0.1	default
BR	Sunset	AQHA x Mustang	0	LH Full Limb Flexion	2024-07-07 12:51:20		Concrete		No Rider	1.64	11	0.71	-8.27	-7.04	11.91	-4.35	10.01	1.64	11	0.59	-7.18	9.26	-16.24	5.72	0.1	default
BR	Sunset	AQHA x Mustang	0	Straight Line	2024-07-21 13:20:03		Concrete		No Rider	1.68	18	0.98	-11.91	-1.94	17.05	-11.75	13.43	1.68	18	0.38	-6.51	5.08	-3.85	3.63	0.2	default
BR	Sunset	AQHA x Mustang	0	Before Flexion/Manipulation	2024-07-21 13:23:34		Concrete		No Rider	1.72	11	0.78	-10.18	-1.07	16.02	-10.12	10.09	1.72	11	0.33	-3.71	8.91	-6.53	7.3	0.1	default
BR	Sunset	AQHA x Mustang	0	RF Full Limb Flexion	2024-07-21 13:24:22		Concrete		No Rider	1.76	10	0.72	-7.79	-5.88	9.89	5.11	12.62	1.76	10	0.28	1.22	9.31	-6.08	4.1	0.1	default
BR	Sunset	AQHA x Mustang	0	LF Full Limb Flexion	2024-07-21 13:27:02		Concrete		No Rider	1.73	10	1.09	23.61	19.44	14.26	-13.4	11.9	1.73	10	0.27	-1.95	9.76	-5.53	4.9	0.1	default
BR	Sunset	AQHA x Mustang	0	RH Full Limb Flexion	2024-07-21 13:28:58		Concrete		No Rider	1.66	11	0.73	1.79	1.52	16.12	-0.95	9.12	1.66	12	0.23	3.52	8.31	2.31	6.27	0.1	default
BR	Sunset	AQHA x Mustang	0	LH Full Limb Flexion	2024-07-21 13:30:35		Concrete		No Rider	1.68	12	0.74	-13.8	-2.27	13.62	-13.61	9.95	1.68	12	0.54	-6.62	6.42	-14.27	8.04	0.1	default
BR	Takota	Quarter Horse	0	Straight Line	2024-06-08 14:27:47		Concrete		No Rider	1.41	18	1.42	27.16	26.58	17.43	5.58	10.83	1.41	18	0.47	5.08	6.3	-4.18	6.98	0.4	default
BR	Takota	Quarter Horse	0	Before Flexion/Manipulation	2024-06-08 14:28:49		Concrete		No Rider	1.55	7	0.97	24.35	24.35	13.52	0.34	4.61	1.55	7	0.46	10.49	10.77	-9.22	4.63	0.1	default
BR	Takota	Quarter Horse	0	LF Full Limb Flexion	2024-06-08 14:29:33		Concrete		No Rider	1.45	18	0.81	18.76	18.76	7.83	0.44	5.03	1.45	20	0.34	7.58	7.11	-5.82	6.14	0.1	default
BR	Takota	Quarter Horse	0	RF Full Limb Flexion	2024-06-08 14:31:38		Concrete		No Rider	1.41	10	1.03	21.39	12.48	8.07	17.37	4.05	1.41	10	0.34	11.46	7.01	-1.83	4.32	0.1	default
BR	Takota	Quarter Horse	0	RH Full Limb Flexion	2024-06-08 14:33:06		Concrete		No Rider	1.44	16	0.96	20.69	20.35	11.53	3.74	8.17	1.44	16	0.46	13.63	5.46	1.47	5.16	0.1	default
BR	Takota	Quarter Horse	0	LH Full Limb Flexion	2024-06-08 14:35:31		Concrete		No Rider	1.47	15	1.16	24.71	20.41	12.9	13.94	14.28	1.47	17	0.5	7	7.6	-10.91	6.13	0.1	default
BR	Takota	Quarter Horse	0	Straight Line	2024-06-23 08:00:10		Concrete		No Rider	1.45	16	1.62	35.74	34.59	16.54	8.98	17.76	1.45	16	0.46	2.59	4.38	-8.82	5.3	0.4	default
BR	Takota	Quarter Horse	0	Before Flexion/Manipulation	2024-06-23 08:02:23		Concrete		No Rider	1.51	8	1.36	34.84	34.72	9.02	-2.86	8.73	1.51	8	0.43	5.54	9.83	-10.65	3.95	0.1	default
BR	Takota	Quarter Horse	0	LF Full Limb Flexion	2024-06-23 08:03:08		Concrete		No Rider	1.43	10	1.22	34.4	33.92	16.04	-5.75	7.98	1.43	11	0.41	4.15	6.71	-9.31	3.88	0.1	default
BR	Takota	Quarter Horse	0	RF Full Limb Flexion	2024-06-23 08:04:45		Concrete		No Rider	1.47	9	1.45	15.05	15.05	29.78	0.33	23.04	1.47	9	0.55	9.53	12.67	-9.62	9.74	0.2	default
BR	Takota	Quarter Horse	0	LH Full Limb Flexion	2024-06-23 08:06:43		Concrete		No Rider	1.46	10	1.16	28.99	28.57	14.87	-4.87	7.56	1.46	10	0.31	7.33	6.93	-1.92	4.93	0.1	default
BR	Takota	Quarter Horse	0	LH Full Limb Flexion	2024-06-23 08:08:37		Concrete		No Rider	1.49	9	0.85	16.43	13.68	18.81	-9.1	5.18	1.49	9	0.78	3.1	8.53	-12.39	6.46	0.1	default
BR	Takota	Quarter Horse	0	Straight Line	2024-07-07 10:26:00		Concrete		No Rider	1.42	16	1.34	33.27	30.99	12.46	12.11	11.84	1.42	16	0.41	3.05	2.2	-4.48	2.72	0.4	default
BR	Takota	Quarter Horse	0	Before Flexion/Manipulation	2024-07-07 10:31:08		Concrete		No Rider	1.46	9	1.53	37.99	37.99	9.56	-0.79	10.29	1.46	9	0.24	6.3	8.15	-1.27	3.51	0.1	default
BR	Takota	Quarter Horse	0	LF Full Limb Flexion	2024-07-07 10:31:57		Concrete		No Rider	1.57	8	1.44	36.42	34.84	11.5	-10.59	14.21	1.57	8	0.39	3.8	6.65	-8.6	8.78	0.1	default
BR	Takota	Quarter Horse	0	RF Full Limb Flexion	2024-07-07 10:33:23		Concrete		No Rider	1.56	7	1.11	15.75	15.57	6.14	2.42	23.99	1.56	7	0.29	10.04	10.95	-0.71	6.85	0.1	default
BR	Takota	Quarter Horse	0	LH Full Limb Flexion	2024-07-07 10:34:50		Concrete		No Rider	1.49	10	0.86	18.04	17.95	13.53	1.82	11.86	1.49	10	0.36	4.2	5.02	-9.02	8.12	0.1	default
BR	Takota	Quarter Horse	0	RH Full Limb Flexion	2024-07-07 10:36:43		Concrete		No Rider	1.5	9	0.71	11.76	4.9	10.83	-10.69	8.71	1.5	10	0.33	7.51	8.36	5.75	7.68	0.1	default
BR	Takota	Quarter Horse	0	Straight Line	2024-07-21 09:58:00		Concrete		No Rider	1.39	16	1.05	26.54	22.87	14.12	13.45	12.74	1.39	16	0.36	6.21	2.6	0.94	3.73	0.4	default
BR	Takota	Quarter Horse	0	Before Flexion/Manipulation	2024-07-21 10:02:37		Concrete		No Rider	1.43	8	1.23	29.25	28.81	10.67	5.03	4.49	1.43	8	0.3	9.6	9.16	-3.44	3.61	0.1	default
BR	Takota	Quarter Horse	0	LF Full Limb Flexion	2024-07-21 10:03:11		Concrete		No Rider	1.59	7	1.37	25.18	24.26	8.44	-6.76	9.67	1.59	7	0.51	9.9	11.22	-4.12	8.05	0.1	default
BR	Takota	Quarter Horse	0	RF Full Limb Flexion	2024-07-21 10:04:49		Concrete		No Rider	1.47	9	0.91	7.23	6.4	14.84	3.37	11.89	1.47	9	0.33	10	9.79	-3.24	6.44	0.1	default
BR	Takota	Quarter Horse	0	LH Full Limb Flexion	2024-07-21 10:06:31		Concrete		No Rider	1.44	9	0.7	15.23	15.22	6.55	-0.67	6.21	1.44	10	0.22	2.91	7.87	-2.72	4.06	0.1	default
BR	Takota	Quarter Horse	0	RH Full Limb Flexion	2024-07-21 10:08:44		Concrete		No Rider	1.44	9	0.86	15.96	15.57	7.31	3.49	7.23	1.44	10	0.33	10.63	8.55	-0.38	6.76	0.1	default
BR	Tater		0	Straight Line	2024-06-09 13:21:16		Concrete		No Rider	1.43	18	1.23	-13.88	-12.4	22.38	-6.24	23.93	1.43	18	0.61	2.09	4.56	15.11	19.14	0.2	default
BR	Tater		0	Before Flexion/Manipulation	2024-06-09 13:26:13		Concrete		No Rider	1.55	7	0.8	12.36	11.8	9.71	-3.65	12.03	1.55	8	0.28	-0.65	8.92	2.28	7.46	0.1	default
BR	Tater		0	RF Full Limb Flexion	2024-06-09 13:26:46		Concrete		No Rider	1.57	8	0.48	-4.23	-2.74	8.14	-3.22	10.24	1.57	8	0.43	0.52	6.61	9.58	9.31	0.1	default
BR	Tater		0	LF Full Limb Flexion	2024-06-09 13:28:23		Concrete		No Rider	1.57	9	0.63	11.61	11.28	9.31	2.74	8.35	1.57	10	0.28	4.04	7.06	-5.49	4.78	0.1	default
BR	Tater		0	LH Full Limb Flexion	2024-06-09 13:29:52		Concrete		No Rider	1.45	9	0.52	10.96	10.79	5.91	1.92	5.22	1.45	9	0.45	-4.64	5.97	-8.49	7.53	0.1	default
BR	Tater		0	RH Full Limb Flexion	2024-06-09 13:31:59		Concrete		No Rider	1.81	15	1.1	24.92	20.76	10.43	13.78	9.26	1.81	16	1.31	25.14	22.8	28.88	14.82	0.1	default
BR	Tater		0	Straight Line	2024-06-22 09:30:55		Concrete		No Rider	1.59	10	0.97	13.73	12.84	4.69	4.88	8.42	1.59	10	0.41	4.07	2.97	8.85	3.35	0.4	default
BR	Tater		0	Before Flexion/Manipulation	2024-06-22 09:32:44		Concrete		No Rider	1.54	8	0.51	9.12	7.94	4.08	4.49	6.52	1.54	9	0.26	4.82	7.85	3.81	6.69	0.1	default
BR	Tater		0	LF Full Limb Flexion	2024-06-22 09:33:25		Concrete		No Rider	1.55	11	0.92	9.68	9.65	10.39	-0.79	15.29	1.55	12	0.32	3.38	11.34	4.57	10.39	0.1	default
BR	Tater		0	RF Full Limb Flexion	2024-06-22 09:35:11		Concrete		No Rider	1.62	8	0.71	13.95	10.79	5.16	8.85	7.46	1.62	8	0.34	5.71	7.17	5.14	8.32	0.1	default
BR	Tater		0	LH Full Limb Flexion	2024-06-22 09:36:44		Concrete		No Rider	1.61	10	1.19	-22.18	-8.83	11.25	-20.34	11.63	1.61	8	1.14	-11.92	7.75	-21.42	9.44	0.1	default
BR	Tater		0	RH Fetlock Flexion	2024-06-22 09:38:24		Concrete		No Rider	1.67	10	2.17	56.01	50.59	10.55	24.04	10.35	1.67	10	2.3	50.56	21.54	58.58	15.59	0.1	default
BR	Tater		0	Straight Line	2024-07-07 08:57:55		Concrete		No Rider	1.46	18	0.63	7.89	7.14	5.91	-3.35	8.82	1.46	18	0.24	0.6	3.64	0.65	2.33	0.2	default
BR	Tater		0	Before Flexion/Manipulation	2024-07-07 08:59:08		Concrete		No Rider	1.49	11	0.54	-3.48	-3.33	4.08	-1.03	12.32	1.49	11	0.22	1.01	7.35	0.19	5.66	0.1	default
BR	Tater		0	LF Full Limb Flexion	2024-07-07 09:00:03		Concrete		No Rider	1.37	13	0.64	3.64	3.16	4.8	1.8	9.09	1.37	13	0.27	2.44	8.62	-3.81	4.41	0.2	default
BR	Tater		0	RF Full Limb Flexion	2024-07-07 09:01:44		Concrete		No Rider	1.58	10	0.46	-2.41	-0.62	5.65	2.33	10.14	1.58	11	0.25	3.27	8.78	0.39	6.49	0.1	default
BR	Tater		0	LH Full Limb Flexion	2024-07-07 09:02:56		Concrete		No Rider	1.52	10	0.69	-8.7	-8.08	8.62	-3.22	14.07	1.52	10	0.34	-2.22	6.98	-7.15	4.81	0.1	default
BR	Tater		0	RF Full Limb Flexion	2024-07-07 09:04:47		Concrete		No Rider	1.57	11	1.36	27.7	22.54	13.3	16.1	11.78	1.57	12	1.38	24.86	15.74	36.09	24.03	0.1	default
BR	Tater		0	Straight Line	2024-07-21 09:04:58		Concrete		No Rider	1.37	18	0.82	-18.58	-16.66	7.25	-8.24	6.44	1.37	18	0.23	-2.55	2.8	2.51	1.44	0.3	default
BR	Tater		0	Before Flexion/Manipulation	2024-07-21 09:08:37		Concrete		No Rider	1.49	8	0.54	-12.43	-11.72	5.08	-4.14	5.7	1.49	8	0.19	2.1	9.48	2.5	4.65	0.03	manual
BR	Tater		0	RF Full Limb Flexion	2024-07-21 09:09:37		Concrete		No Rider	1.44	10	0.81	-17.57	-17.01	9.91	-4.39	7.7	1.44	10	0.28	-2.46	6.78	2.76	8.05	0.1	default
BR	Tater		0	LF Full Limb Flexion	2024-07-21 09:11:08		Concrete		No Rider	1.43	10	0.69	-13.09	-9.56	6.21	-8.94	7.75	1.43	10	0.2	0.22	7.96	-2.02	5.04	0.1	default
BR	Tater		0	RH Full Limb Flexion	2024-07-21 09:12:47		Concrete		No Rider	1.46	8	0.47	-8.41	-7.66	6.64	-3.46	5.22	1.46	8	0.63	8.99	4.27	13.12	9.23	0.1	default
BR	Tater		0	LH Full Limb Flexion	2024-07-21 09:14:38		Concrete		No Rider	1.48	10	0.81	-19.15	-18.47	6.96	-5.07	5.94	1.48	10	0.18	1.74	7.12	-3.27	4.92	0.1	default
BR	Tiny Tony		0	Straight Line	2024-06-08 14:42:18		Concrete		No Rider	1.44	17	0.56	10.52	9.16	9.36	-5.18	5.97	1.44	17	0.27	-4.93	1.85	2.64	1.93	0.4	default
BR	Tiny Tony		0	Before Flexion/Manipulation	2024-06-08 14:43:17		Concrete		No Rider	1.6	6	0.6	12.79	7.07	3.97	-10.66	5.41	1.6	6	0.32	-3.05	10.15	-2.31	9.17	0.1	default
BR	Tiny Tony		0	LF Full Limb Flexion	2024-06-08 14:43:56		Concrete		No Rider	1.49	18	0.56	9.3	8.48	4.75	-3.82	8.54	1.49	19	0.24	-2.16	8.02	-2.51	5.95	0.1	default
BR	Tiny Tony		0	RF Full Limb Flexion	2024-06-08 14:46:04		Concrete		No Rider	1.49	19	0.55	9.85	1.78	8.71	-9.69	6.98	1.49	20	0.22	-3.17	7.75	-1.11	4.62	0.1	default
BR	Tiny Tony		0	RF Full Limb Flexion	2024-06-08 14:47:38		Concrete		No Rider	1.56	16	0.54	6.65	6.26	5.57	-2.26	5.59	1.56	17	0.28	-3.03	8.21	-1.13	7.63	0.1	default
BR	Tiny Tony		0	LH Full Limb Flexion	2024-06-08 14:49:28		Concrete		No Rider	1.47	19	0.59	10.43	5.52	6.96	-8.85	8.68	1.47	20	0.29	-4.03	7.93	-4.08	5.98	0.1	default
BR	Tiny Tony		0	Straight Line	2024-06-23 08:38:31		Concrete		No Rider	1.31	19	0.56	6.5	6.49	6.72	-0.26	6.56	1.31	18	0.23	-5.54	2.74	1.59	2.05	0.4	default
BR	Tiny Tony		0	Before Flexion/Manipulation	2024-06-23 08:39:36		Concrete		No Rider	1.39	9	0.53	8.87	6.62	5.29	-5.91	6.97	1.39	9	0.26	-2.62	4.76	-4.46	5.36	0.1	default
BR	Tiny Tony		0	LF Full Limb Flexion	2024-06-23 08:40:22		Concrete		No Rider	1.43	8	0.71	18.22	17.71	5.77	4.29	6.48	1.43	9	0.25	-2.93	9.29	-3.76	5.12	0.1	default
BR	Tiny Tony		0	RF Full Limb Flexion	2024-06-23 08:42:21		Concrete		No Rider	1.43	10	0.52	5.52	4.78	3.52	-2.76	8.75	1.43	10	0.22	-4.39	6.31	-1.86	4.72	0.1	default
BR	Tiny Tony		0	RH Full Limb Flexion	2024-06-23 08:44:30		Concrete		No Rider	1.48	9	0.38	5.71	2.72	3.76	-5.02	4.2	1.48	10	0.24	-2.8	6.46	-2.58	6.44	0.1	default
BR	Tiny Tony		0	LH Full Limb Flexion	2024-06-23 08:46:39		Concrete		No Rider	1.46	7	0.37	5.65	5.36	3.68	-1.79	6.66	1.46	8	0.37	-4.01	9.31	-7.39	4.57	0.1	default
BR	Tiny Tony		0	Straight Line	2024-07-06 14:47:12		Concrete		No Rider	1.35	17	0.6	7.23	5.25	5.94	-4.96	7.87	1.35	17	0.28	-9.02	2.64	0.61	2.12	0.4	default
BR	Tiny Tony		0	Before Flexion/Manipulation	2024-07-06 14:48:20		Concrete		No Rider	1.41	9	0.35	7.36	6.76	2.23	-2.93	5.22	1.41	9	0.26	-7.6	5.14	-0.92	4.65	0.1	default
BR	Tiny Tony		0	LF Full Limb Flexion	2024-07-06 14:48:57		Concrete		No Rider	1.43	9	0.53	11.75	9.23	3.28	-7.27	6.25	1.43	9	0.3	-7.61	6.37	-2.64	4.37	0.1	default
BR	Tiny Tony		0	RF Full Limb Flexion	2024-07-06 14:50:51		Concrete		No Rider	1.46	9	0.54	3.75	0.56	11.49	-3.71	6.16	1.46	9	0.34	-7.39	7	-0.16	5.71	0.1	default
BR	Tiny Tony		0	RH Full Limb Flexion	2024-07-06 14:52:43		Concrete		No Rider	1.39	11	0.51	10.97	2.94	4.24	-10.57	5.03	1.39	11	0.21	-4.03	6.01	-1.45	3.19	0.1	default
BR	Tiny Tony		0	LH Full Limb Flexion	2024-07-06 14:54:32		Concrete		No Rider	1.35	11	0.53	13.13	12.33	7.08	-4.51	3.17	1.35	11	0.26	-4.71	6.36	-3.83	3.6	0.1	default
BR	Tiny Tony		0	Straight Line	2024-07-20 13:53:20		Concrete		No Rider	1.32	18	0.87	20.68	20.34	7.88	-3.68	7.36	1.32	18	0.17	-4.7	1.49	1.03	1.7	0.1	default
BR	Tiny Tony		0	Before Flexion/Manipulation	2024-07-20 13:54:33		Concrete		No Rider	1.42	8	0.68	11.86	11.8	6.14	-1.18	8.65	1.42	8	0.22	-3.04	5.88	0.74	5.59	0.1	default
BR	Tiny Tony		0	LF Full Limb Flexion	2024-07-20 13:55:03		Concrete		No Rider	1.32	12	1.01	28.06	28	10.47	1.98	7.92	1.32	12	0.18	-4.51	4.54	-0.77	2.48	0.1	default
BR	Tiny Tony		0	RF Full Limb Flexion	2024-07-20 13:56:58		Concrete		No Rider	1.37	10	0.53	-9.15	-0.58	7.8	-9.13	8.05	1.37	10	0.23	-4.82	4.89	2.61	4.15	0.1	default
BR	Tiny Tony		0	RH Full Limb Flexion	2024-07-20 13:58:58		Concrete		No Rider	1.38	8	0.57	10.03	8.19	7.73	-5.78	6.08	1.38	8	0.19	-1.4	5.16	1.65	4.18	0.1	default
BR	Tiny Tony		0	LH Full Limb Flexion	2024-07-20 14:01:36		Concrete		No Rider	0.76	5	0.89	6	5.69	7.73	1.91	7.55	0.76	7	0.21	2.77	7.09	1.46	1.94	0.26	manual
BR	lucky		0	Straight Line	2024-06-09 10:54:10		Concrete		No Rider	1.51	13	0.9	14.87	14.27	13.35	4.17	5.6	1.51	13	0.46	-9.76	1.86	-7.46	5.43	0.4	default
BR	lucky		0	Before Flexion/Manipulation	2024-06-09 10:55:20		Concrete		No Rider	1.63	8	0.48	4.74	3.92	6.38	2.67	4.92	1.63	9	0.45	-7.75	9.32	-8.41	7.68	0.1	default
BR	lucky		0	LF Full Limb Flexion	2024-06-09 10:55:51		Concrete		No Rider	1.69	7	0.51	2.55	2.11	10.65	1.43	8.01	1.69	8	0.49	-5.44	9.74	-11.17	5.18	0.1	default
BR	lucky		0	RF Full Limb Flexion	2024-06-09 10:57:36		Concrete		No Rider	1.63	8	0.42	7.55	6.49	4.86	3.86	3.02	1.63	8	0.39	-6.61	10.8	-7.88	5.16	0.1	default
BR	lucky		0	RH Full Limb Flexion	2024-06-09 10:59:01		Concrete		No Rider	1.64	8	0.79	5.67	4.03	13.58	4	6.38	1.64	9	0.41	-5.46	9.46	-7.67	7.39	0.1	default
BR	lucky		0	LH Full Limb Flexion	2024-06-09 11:01:39		Concrete		No Rider	1.67	8	0.44	-5.71	-0.15	5.65	5.71	5.43	1.67	8	0.66	-17.17	8.41	-11.82	9.34	0.1	default
BR	lucky		0	Straight Line	2024-06-22 15:19:38		Concrete		No Rider	1.53	15	0.48	-4.4	-1.34	9.57	4.19	9.15	1.53	15	0.4	-7.67	1.84	-8.22	2.75	0.4	default
BR	lucky		0	Before Flexion/Manipulation	2024-06-22 15:20:41		Concrete		No Rider	1.51	9	0.51	3.15	0.83	4.28	3.04	8.69	1.51	9	0.47	-8.38	7.64	-10.83	5.77	0.1	default
BR	lucky		0	LF Full Limb Flexion	2024-06-22 15:21:15		Concrete		No Rider	1.52	8	0.5	3.15	0.98	8.51	-3	4.74	1.52	8	0.48	-5.55	8.5	-12.43	4.96	0.1	default
BR	lucky		0	RF Full Limb Flexion	2024-06-22 15:23:44		Concrete		No Rider	1.66	6	0.99	20.25	5.98	7.87	19.34	12.05	1.66	6	0.43	-3.44	11.19	-10.28	7.01	0.1	default
BR	lucky		0	RH Full Limb Flexion	2024-06-22 15:25:27		Concrete		No Rider	1.57	8	0.5	3.77	2.7	6.48	-2.63	10.97	1.57	8	0.36	-5.1	10.71	-9.23	4.16	0.1	default
BR	lucky		0	LH Full Limb Flexion	2024-06-22 15:27:35		Concrete		No Rider	1.6	8	1.13	18.04	11.38	13.43	14	13.84	1.6	8	0.32	1.83	8.04	-0.91	11.28	0.1	default
BR	lucky		0	Straight Line	2024-07-07 12:54:55		Concrete		No Rider	1.55	14	0.65	2.95	2.85	7	0.76	8.98	1.55	15	0.39	-6.44	3.16	-8.51	2.47	0.4	default
BR	lucky		0	Before Flexion/Manipulation	2024-07-07 12:55:50		Concrete		No Rider	1.75	7	0.62	6.76	5.73	2.64	3.6	8.12	1.75	7	0.36	-1.83	11.31	-7.68	7.65	0.1	default
BR	lucky		0	LF Full Limb Flexion	2024-07-07 12:56:19		Concrete		No Rider	1.62	9	0.48	-1.48	-1.25	7.61	-0.79	6.73	1.62	10	0.56	-4.22	12.08	-13.65	9.1	0.2	default
BR	lucky		0	RF Full Limb Flexion	2024-07-07 12:58:32		Concrete		No Rider	1.55	8	0.67	-14.5	-0.88	5.38	14.47	5.76	1.55	8	0.38	-0.93	8.24	-9.78	5.28	0.1	default
BR	lucky		0	RH Full Limb Flexion	2024-07-07 13:00:06		Concrete		No Rider	1.61	9	0.5	7.36	5.67	6.98	4.7	7.97	1.61	10	0.53	-3.75	10.71	-13.08	8.3	0.1	default
BR	lucky		0	LH Full Limb Flexion	2024-07-07 13:01:28		Concrete		No Rider	1.6	9	0.47	-5.14	-0.79	6.14	5.08	4.99	1.6	10	0.42	-2.9	8.75	-9.83	7.89	0.1	default
BR	lucky		0	Straight Line	2024-07-21 11:07:31		Concrete		No Rider	1.48	18	0.62	-4.13	-3.85	8.22	1.5	4.74	1.48	17	0.45	-4.88	4.68	-9.9	4.06	0.4	default
BR	lucky		0	Before Flexion/Manipulation	2024-07-21 11:08:37		Concrete		No Rider	1.52	9	0.31	-2.44	-1.52	3.87	1.91	4.26	1.52	10	0.38	-4.74	7.51	-8.95	5.67	0.1	default
BR	lucky		0	LF Full Limb Flexion	2024-07-21 11:09:05		Concrete		No Rider	1.51	10	0.45	-4.03	-2.65	5.62	3.03	5.71	1.51	10	0.45	-4.69	8.11	-11.75	5.13	0.1	default
BR	lucky		0	RF Full Limb Flexion	2024-07-21 11:10:47		Concrete		No Rider	1.59	8	1	21.32	9.95	11.66	18.86	11.72	1.59	8	0.42	-0.2	9.43	-12.03	7.18	0.1	default
BR	lucky		0	RH Full Limb Flexion	2024-07-21 11:12:40		Concrete		No Rider	1.54	7	0.4	4.85	3.12	4.03	3.71	6.86	1.54	7	0.38	-0.5	10.59	-10.58	5.07	0.1	default
BR	lucky		0	LH Full Limb Flexion	2024-07-21 11:14:25		Concrete		No Rider	1.49	10	0.54	-5.3	-3.84	6.61	3.65	4.87	1.49	11	0.45	-3.77	7.06	-11.57	6.1	0.1	default
Horse	Breed	Weight	Trial	When	Blocks	Surface	Notes	Analysis Type	Fore Stride Rate	Fore Strides	Fore Ratio Mean	Fore Signed Vector Sum	Fore Diff Min Mean	Fore Diff Min SD	Fore Diff Max Mean	Fore Diff Max SD	Hind Stride Rate	Hind Strides	Hind Ratio Mean	Hind Diff Min Mean	Hind Diff Min SD	Hind Diff Max Mean	Hind Diff Max SD	Delta	Stride Selection
Cider	Missouri Fox Trotter	0	Straight Line	2024-06-09 09:07:54		Concrete		No Rider	1.48	12	0.47	-7.99	-6.61	2.1	-4.49	6.2	1.48	11	0.31	-3.51	3.11	0.15	5.49	0.4	default
Cider	Missouri Fox Trotter	0	Before Flexion/Manipulation	2024-06-09 09:09:26		Concrete		No Rider	1.56	8	0.53	-13.28	-9.92	3.86	-8.83	3.25	1.56	7	0.31	-6.15	4.51	0.78	1.84	0.1	default
Cider	Missouri Fox Trotter	0	RF Full Limb Flexion	2024-06-09 09:10:12		Concrete		No Rider	1.56	8	0.49	-10.11	-7.74	6.8	-6.51	5.18	1.56	7	0.32	-6.8	2.56	0.4	1.54	0.1	default
Cider	Missouri Fox Trotter	0	LF Full Limb Flexion	2024-06-09 09:11:52		Concrete		No Rider	1.52	8	0.71	-17.11	-11.58	4.97	-12.6	4.04	1.52	8	0.22	-4.72	3.61	-0.93	2.59	0.1	default
Cider	Missouri Fox Trotter	0	RH Full Limb Flexion	2024-06-09 09:13:28		Concrete		No Rider	1.56	8	0.44	-10.1	-5.2	3.53	-8.66	3.63	1.56	8	0.33	1.09	4.36	9.22	6.19	0.1	default
Cider	Missouri Fox Trotter	0	LH Full Limb Flexion	2024-06-09 09:15:26		Concrete		No Rider	1.59	12	0.81	-19.36	-15.06	5.34	-12.17	8.71	1.59	14	0.38	-5.48	10.03	-6.78	9.11	0.1	default
Cider	Missouri Fox Trotter	0	Straight Line	2024-06-22 14:07:37		Concrete		No Rider	1.46	13	0.88	-17.57	-15.39	5.6	-8.48	10.01	1.46	13	0.34	-1.54	5.37	-1.66	4.13	0.4	default
Cider	Missouri Fox Trotter	0	Before Flexion/Manipulation	2024-06-22 14:10:31		Concrete		No Rider	1.62	8	1.05	-25.84	-18.59	4.99	-17.96	7.42	1.62	7	0.25	-1.41	3.61	-1.58	2.64	0.1	default
Cider	Missouri Fox Trotter	0	RF Full Limb Flexion	2024-06-22 14:11:05		Concrete		No Rider	1.55	8	0.82	-21.85	-19.96	6.51	-8.89	5.34	1.55	9	0.26	-4.61	11.62	1	8.6	0.1	default
Cider	Missouri Fox Trotter	0	LF Full Limb Flexion	2024-06-22 14:13:05		Concrete		No Rider	1.58	9	1.71	-46.57	-32.72	9.57	-33.13	8.95	1.58	9	0.36	-6.04	8.56	0.84	11.09	0.1	default
Cider	Missouri Fox Trotter	0	RH Full Limb Flexion	2024-06-22 14:14:34		Concrete		No Rider	1.56	9	0.97	-17.94	-14.04	6.71	-11.17	15.48	1.56	9	0.4	8.38	7.2	7.96	8.51	0.1	default
Cider	Missouri Fox Trotter	0	LH Full Limb Flexion	2024-06-22 14:16:21		Concrete		No Rider	1.56	8	1.28	-33.94	-28.58	7.98	-18.31	7.73	1.56	8	0.37	-5.26	6.62	-6.03	8.92	0.1	default
Cider	Missouri Fox Trotter	0	Straight Line	2024-07-07 12:31:16		Concrete		No Rider	1.52	7	0.57	-7.86	-4.46	3.47	-6.47	4.78	1.52	4	0.27	1.22	2.65	2.13	1.19	0.4	default
Cider	Missouri Fox Trotter	0	Before Flexion/Manipulation	2024-07-07 12:34:00		Concrete		No Rider	1.6	9	0.56	-4.22	-2.41	2.82	-3.46	10.06	1.6	9	0.46	-0.1	11.1	-1.91	13.6	0.1	default
Cider	Missouri Fox Trotter	0	RF Full Limb Flexion	2024-07-07 12:34:38		Concrete		No Rider	1.56	8	0.56	10.48	3.92	4.21	9.72	6.4	1.56	9	0.2	2.79	8.67	-0.34	5.59	0.1	default
Cider	Missouri Fox Trotter	0	LF Full Limb Flexion	2024-07-07 12:36:21		Concrete		No Rider	1.54	8	0.79	-18.3	-9.4	5.72	-15.7	6.78	1.54	9	0.21	1.99	8.31	-1.19	8.36	0.1	default
Cider	Missouri Fox Trotter	0	LH Full Limb Flexion	2024-07-07 12:38:17		Concrete		No Rider	1.53	9	0.57	-13.71	-9.66	4.16	-9.72	6.92	1.53	8	0.32	-6.34	4.09	-3.69	1.79	0.1	default
Cider	Missouri Fox Trotter	0	RH Full Limb Flexion	2024-07-07 12:40:09		Concrete		No Rider	1.76	10	1.19	9.96	9.08	9.41	4.09	7.54	1.76	9	1.01	13.41	9.28	11.19	21.26	0.6	default
Cider	Missouri Fox Trotter	0	Straight Line	2024-07-20 14:22:00		Concrete		No Rider	1.36	13	0.45	-6.13	-3.21	3.82	-5.22	5.07	1.36	13	0.44	8.07	2.55	-0.12	5.23	0.4	default
Cider	Missouri Fox Trotter	0	Before Flexion/Manipulation	2024-07-20 14:23:54		Concrete		No Rider	1.67	6	0.34	2.57	1.19	2.9	2.28	7.63	1.67	7	0.36	7.72	7.48	-2.86	5.19	0.1	default
Cider	Missouri Fox Trotter	0	Straight Line	2024-07-20 14:24:30		Concrete		No Rider	1.41	18	0.55	-2.53	-2.33	6.17	0.99	6.39	1.41	18	0.27	0.43	3.39	1.4	3.31	0.4	default
Cider	Missouri Fox Trotter	0	Before Flexion/Manipulation	2024-07-20 14:25:46		Concrete		No Rider	1.48	9	0.4	-5.88	-3.66	3.34	-4.6	7.74	1.48	10	0.16	3.52	8.61	-0.27	4.17	0.1	default
Cider	Missouri Fox Trotter	0	RF Full Limb Flexion	2024-07-20 14:26:26		Concrete		No Rider	1.45	9	0.42	-0.91	-0.9	4.19	0.1	6.96	1.45	8	0.16	0.14	2.06	-1.04	4.02	0.1	default
Cider	Missouri Fox Trotter	0	LF Full Limb Flexion	2024-07-20 14:28:26		Concrete		No Rider	1.47	10	0.34	-5.03	-2.07	3.54	-4.58	5.19	1.47	10	0.21	2	4.48	-4.21	6.68	0.1	default
Cider	Missouri Fox Trotter	0	LH Full Limb Flexion	2024-07-20 14:30:25		Concrete		No Rider	1.55	8	0.47	-6.87	-5.4	3.76	-4.25	8.44	1.55	9	0.34	-4.55	10.67	-5.72	8.33	0.1	default
Cider	Missouri Fox Trotter	0	RH Full Limb Flexion	2024-07-20 14:32:26		Concrete		No Rider	1.48	10	0.44	-4.42	-0.03	4.2	-4.42	7.82	1.48	11	0.27	7.06	7.37	3.14	5.83	0.1	default

## Sheet: LamenessLocator_StrLine Org
			Fore Signed Vector Results					Hind Diff Min Mean Results (mm)					Hind Diff Max Mean Results (mm)
Horse	Group	Trt	Fore Signed Vector Sum (Week 0)	Fore Signed Vector Sum (Week 2)	Fore Signed Vector Sum (Week 4)	Fore Signed Vector Sum (Week 6)		Hind Diff Min Mean (Week 0)	Hind Diff Min Mean (Week 2)	Hind Diff Min Mean (Week 4)	Hind Diff Min Mean (Week 6)		Hind Diff Max Mean (Week 0)	Hind Diff Max Mean (Week 2)	Hind Diff Max Mean (Week 4)	Hind Diff Max Mean (Week 6)
Big Dash	Blue	B	3.95	4.56	11.1	3.99		5.13	1.53	2.12	-0.58		-9.84	-6.27	-13.07	-4.6
Billy	Blue	B	-12.95	-9.79	14.96	-14.21		-8.06	-7.37	-4.84	-3.48		-10.56	-6.53	-8.77	-3.98
Buggz	Blue	B	7.71	21.67	37.33	45.52		7.67	11.98	6.82	11.41		10.81	10.08	2.22	8.44
Cider	Blue	B	-7.99	-17.57	-7.86	-6.13		-3.51	-1.54	1.22	8.07		0.15	-1.66	2.13	-0.12
Cocoa	Blue	B	11.71	-14.94	-11.3	-6.29		4.78	-2.54	-0.58	-1.26		-1.83	-2.45	-5.31	1.6
Confetti	Blue	B	-4.77	20.91	-18.04	5.61		4.15	1.19	0.89	2.54		-3.88	-10.39	-11.87	-10.64
Doc	Blue	B	7.5	7.1	26.29	-20.75		-4.96	-6.41	-6.49	-3.69		-9.63	-11.35	-15.29	-9.53
Happy The Appy	Blue	B	-66.09	-130.04	-26.97	-20.73		1.8	-2.98	-5.73	-1.89		24.6	32.9	4.52	-0.26
Joe	Blue	B	24.3	43.31	-46.94	-68.45		0.66	22.26	23.39	32.02		0.28	24.81	37.26	46.37
Spider	Blue	B	13.74	4.9	8.67	5.8		-0.27	-2.99	-3.8	1.46		2.57	-2.44	-0.96	4.11
Aspen	Green	A	1.16	0.6	-4.66	-4.88		0.54	2.13	-0.04	1.43		3.53	4.16	1.98	0.45
Cool Hand Luke	Green	A	-13.91	-25.5	-14.65	-18.35		-0.92	4.08	-0.71	3.39		-3.43	-2.65	-1.91	-1
Dash 2.0	Green	A	15.18	20.26	18.34	24.11		-1.3	-2.65	-3.08	-5.22		1.14	2.94	-0.27	1.1
Diego	Green	A	-11.73	-19.51	-15	-16.02		10.57	5.42	7.32	5.14		-1.71	4.44	0.85	4.88
Macaroni	Green	A	15.13	20.32	25.9	30.13		-0.97	-0.49	1.84	2.19		9.65	7.03	4.48	3.16
Marvel	Green	A	18.15	24.07	3.69	-12.2		-2.43	-2.5	-5.22	-4.06		6.61	6.1	8.58	8.52
Monticello (Monty)	Green	A	2.25	8.4	-14.78	8.92		18.83	5.42	4.87	0.94		11.5	8.77	7.49	2.36
Space	Green	A	-14.71	7.98	-8.5	-11.95		0.26	-4.25	-3.9	-0.71		-15.61	-9.88	-8.7	-4.54
Sunset	Green	A	-6.22	9.21	0.7	-11.91		7.69	-7.14	-5.57	-6.51		2.72	-8.87	-5.68	-3.85
Tiny Tony	Green	A	10.52	6.5	7.23	20.68		-4.93	-5.54	-9.02	-4.7		2.64	1.59	0.61	1.03
Cam	Orange	A	8.12	2.94	7.9	5.48		3.49	1.62	3.79	8.33		-5.98	-7.82	-3.74	-0.15
Dudley	Orange	A	-31.67	-10.83	-30.27	-35.01		-0.4	3.32	8.59	-2.95		-2.66	6.91	9.6	14.98
Evan	Orange	A	-10.45	-6.34	-10.9	-6.87		5.57	4.5	1.91	6.08		-2.18	0.09	-2.53	-0.63
Hitchhiker	Orange	A	8.79	9.75	12.58	17.53		13.26	15.21	18.24	12.1		11.37	13.35	13.13	9.46
Jiminey Cricket	Orange	A	6.86	10.44	8.24	5.47		-0.41	0.77	-1.68	0.32		6.65	3.43	5.18	6.02
Little Red	Orange	A	-14.18	-12.3	-19.46	-14.15		3.94	1.61	-3.12	4.56		-3.22	0.08	-0.16	-4.02
Odie	Orange	A	-5.01	9.43	11.92	36.68		-9.82	-7.01	-7.34	-11.52		-12.41	-13.28	-10.93	-13.55
Segar	Orange	A	8.91	2.25	1.87	-10.15		5.72	4.5	5.66	5.74		0.44	-0.43	5.17	1.96
Takota	Orange	A	27.16	35.74	33.27	26.54		5.08	2.59	3.05	6.21		-4.18	-8.82	-4.48	0.94
lucky	Orange	A	14.87	-4.4	2.95	-4.13		-9.76	-7.67	-6.44	-4.88		-7.46	-8.22	-8.51	-9.9
Billups	Red	B	29.36	38.38	48.18	31.57		4.03	5.27	-0.56	-2.13		6.97	10.67	2.56	0.24
Brevity	Red	B	16.25	9.91	14.09	17.36		-0.1	-0.11	0.82	0.68		-1.01	-3.48	3.89	4.34
Cole	Red	B	0.87	-4.05	-12.27	23.17		3.63	-5.53	4.6	-2.81		-3.79	-12.15	1.22	-8.07
Donovan	Red	B	32.43	50.02	30.05	35.06		56.03	54.21	37.27	41.95		26.4	41.4	32.35	33.01
Joey	Red	B	6.34	-10.82	14.32	3.05		3.6	6.6	4.11	2.26		-3.85	-7.07	-7.13	-4.21
Justice	Red	B	-12.29	-16.38	3.64	5.73		8.79	8.26	4.33	0.92		-3.4	2.63	-3.79	0.58
Prince	Red	B	3.91	15.26	-6.77	-43.92		4.1	11.05	4.39	3.38		0.63	0.02	-2.27	1.5
Sailor	Red	B	13.95	11.25	24.34	2.58		-6.08	-2.43	-2.46	-1.95		1.36	2.84	3.16	-2.5
Spirit	Red	B	8.32	21.42	21.28	45.27		0.59	-2.72	-2.15	-2.46		-5.48	-9.25	-5.43	-10.61
Tater	Red	B	-13.88	13.73	7.89	-18.58		2.09	4.07	0.6	-2.55		15.11	8.85	0.65	2.51

## Sheet: Weight and BCS
HorseID	Name	Color	Trt	Date	Day	Weight - lbs	BCS
H22	Aspen	Green	A	2024-06-09	0	933	3.5
H22	Aspen	Green	A	2024-06-23	14	916	3
H22	Aspen	Green	A	2024-07-07	28	911	3
H22	Aspen	Green	A	2024-07-07	42	866	3
H34	Big Dash	Blue	B	2024-06-09	0	1400	6.5
H34	Big Dash	Blue	B	2024-06-23	14	1643	6
H34	Big Dash	Blue	B	2024-07-07	28	1652	6
H34	Big Dash	Blue	B	2024-07-07	42	1560	6
H14	Billups	Red	B	2024-06-09	0	1227	5
H14	Billups	Red	B	2024-06-23	14	1206	5
H14	Billups	Red	B	2024-07-07	28	1164	5
H14	Billups	Red	B	2024-07-07	42	1128	4.5
H26	Billy	Blue	B	2024-06-09	0	797	4
H26	Billy	Blue	B	2024-06-23	14	781	3.5
H26	Billy	Blue	B	2024-07-07	28	791	4
H26	Billy	Blue	B	2024-07-07	42	746	3.5
H08	Brevity	Red	B	2024-06-09	0	843	4.5
H08	Brevity	Red	B	2024-06-23	14	849	4
H08	Brevity	Red	B	2024-07-07	28	855	4
H08	Brevity	Red	B	2024-07-07	42	818	3.5
H17	Buggz	Blue	B	2024-06-09	0	1200	5
H17	Buggz	Blue	B	2024-06-23	14	1132	5.5
H17	Buggz	Blue	B	2024-07-07	28	1081	5
H17	Buggz	Blue	B	2024-07-07	42	1065	5
H13	Cam	Orange	A	2024-06-09	0	1017	6.5
H13	Cam	Orange	A	2024-06-23	14	1050	6
H13	Cam	Orange	A	2024-07-07	28	938	6
H13	Cam	Orange	A	2024-07-07	42	908	6.5
H30	Cider	Blue	B	2024-06-09	0	1280	6.5
H30	Cider	Blue	B	2024-06-23	14	1237	6.5
H30	Cider	Blue	B	2024-07-07	28	1212	6
H30	Cider	Blue	B	2024-07-07	42	1111	6
H29	Cocoa	Blue	B	2024-06-09	0	1054	6
H29	Cocoa	Blue	B	2024-06-23	14	1033	5.5
H29	Cocoa	Blue	B	2024-07-07	28	1039	5.5
H29	Cocoa	Blue	B	2024-07-07	42	888	5
H04	Cole	Red	B	2024-06-09	0	830	6
H04	Cole	Red	B	2024-06-23	14	815	6.5
H04	Cole	Red	B	2024-07-07	28	779	6
H04	Cole	Red	B	2024-07-07	42	720	5.5
H23	Confetti	Blue	B	2024-06-09	0	1354	6
H23	Confetti	Blue	B	2024-06-23	14	1250	6
H23	Confetti	Blue	B	2024-07-07	28	1363	6.5
H23	Confetti	Blue	B	2024-07-07	42	1297	6
H03	Dash 2.0	Green	A	2024-06-09	0	1298	5.5
H03	Dash 2.0	Green	A	2024-06-23	14	1013	6.5
H03	Dash 2.0	Green	A	2024-07-07	28	974	6.5
H03	Dash 2.0	Green	A	2024-07-07	42	954	7
H11	Diego	Green	A	2024-06-09	0	1020	6.5
H11	Diego	Green	A	2024-06-23	14	1115	5
H11	Diego	Green	A	2024-07-07	28	1138	5
H11	Diego	Green	A	2024-07-07	42	1055	5
H24	Doc	Blue	B	2024-06-09	0	1132	5
H24	Doc	Blue	B	2024-06-23	14	776	3
H24	Doc	Blue	B	2024-07-07	28	778	3.5
H24	Doc	Blue	B	2024-07-07	42	753	3
H25	Donovan	Red	B	2024-06-09	0	821	3
H25	Donovan	Red	B	2024-06-23	14	1083	6
H25	Donovan	Red	B	2024-07-07	28	1081	5.5
H25	Donovan	Red	B	2024-07-07	42	1035	5.5
H33	Dudley	Orange	A	2024-06-09	0	1088	6
H33	Dudley	Orange	A	2024-06-23	14	967	5
H33	Dudley	Orange	A	2024-07-07	28	964	5
H33	Dudley	Orange	A	2024-07-07	42	902	5
H10	Evan	Orange	A	2024-06-09	0	960	5
H10	Evan	Orange	A	2024-06-23	14	1279	6
H10	Evan	Orange	A	2024-07-07	28	1246	5.5
H10	Evan	Orange	A	2024-07-07	42	1228	6.5
H16	Happy the Appy	Blue	B	2024-06-09	0	1019	6
H16	Happy the Appy	Blue	B	2024-06-23	14	984	5
H16	Happy the Appy	Blue	B	2024-07-07	28	993	5
H16	Happy the Appy	Blue	B	2024-07-07	42	925	5
H38	Hitch	Orange	A	2024-06-09	0	1019	5.5
H38	Hitch	Orange	A	2024-06-23	14	1153	5
H38	Hitch	Orange	A	2024-07-07	28	1211	5
H38	Hitch	Orange	A	2024-07-07	42	1115	5
H07	Jiminey Cricket	Orange	A	2024-06-09	0	742	5
H07	Jiminey Cricket	Orange	A	2024-06-23	14	726	5
H07	Jiminey Cricket	Orange	A	2024-07-07	28	728	5
H07	Jiminey Cricket	Orange	A	2024-07-07	42	687	4
H05	Joe	Blue	B	2024-06-09	0	1271	4.5
H05	Joe	Blue	B	2024-06-23	14	1233	5
H05	Joe	Blue	B	2024-07-07	28	1213	5
H05	Joe	Blue	B	2024-07-07	42	1171	4
H21	Joey	Red	B	2024-06-09	0	1271	4.5
H21	Joey	Red	B	2024-06-23	14	1091	5
H21	Joey	Red	B	2024-07-07	28	1055	5
H21	Joey	Red	B	2024-07-07	42	1012	5
H31	Justice	Red	B	2024-06-09	0	1096	5
H31	Justice	Red	B	2024-06-23	14	1257	5
H31	Justice	Red	B	2024-07-07	28	1065	5
H31	Justice	Red	B	2024-07-07	42	1021	5
H27	Little Red	Orange	A	2024-06-09	0	1063	5
H27	Little Red	Orange	A	2024-06-23	14	1217	6.5
H27	Little Red	Orange	A	2024-07-07	28	1222	6.5
H27	Little Red	Orange	A	2024-07-07	42	1169	6
H40	Lucky	Orange	A	2024-06-09	0	1234	6.5
H40	Lucky	Orange	A	2024-06-23	14	1220	5
H40	Lucky	Orange	A	2024-07-07	28	1203	5
H40	Lucky	Orange	A	2024-07-07	42	1192	5
H02	Luke	Green	A	2024-06-09	0	1243	5.5
H02	Luke	Green	A	2024-06-23	14	1272	5.5
H02	Luke	Green	A	2024-07-07	28	1229	5
H02	Luke	Green	A	2024-07-07	42	1175	5
H18	Macaroni	Green	A	2024-06-09	0	1151	5.5
H18	Macaroni	Green	A	2024-06-23	14	1140	6
H18	Macaroni	Green	A	2024-07-07	28	1106	5
H18	Macaroni	Green	A	2024-07-07	42	1030	5
H20	Marvel	Green	A	2024-06-09	0	938	5
H20	Marvel	Green	A	2024-06-23	14	1096	5
H20	Marvel	Green	A	2024-07-07	28	1110	4.5
H20	Marvel	Green	A	2024-07-07	42	1027	4
H37	Monty	Green	A	2024-06-09	0	1156	6
H37	Monty	Green	A	2024-06-23	14	1180	6
H37	Monty	Green	A	2024-07-07	28	1168	6.5
H37	Monty	Green	A	2024-07-07	42	1090	6.5
H09	Odie	Orange	A	2024-06-09	0	1179	5
H09	Odie	Orange	A	2024-06-23	14	1156	5
H09	Odie	Orange	A	2024-07-07	28	1152	5
H09	Odie	Orange	A	2024-07-07	42	1108	5
H15	Prince	Red	B	2024-06-09	0	835	5
H15	Prince	Red	B	2024-06-23	14	835	5
H15	Prince	Red	B	2024-07-07	28	969	5
H15	Prince	Red	B	2024-07-07	42	945	5
H39	Sailor	Red	B	2024-06-09	0	743	6
H39	Sailor	Red	B	2024-06-23	14	745	6
H39	Sailor	Red	B	2024-07-07	28	745	5.5
H39	Sailor	Red	B	2024-07-07	42	723	5.5
H36	Segar	Orange	A	2024-06-09	0	971	3.5
H36	Segar	Orange	A	2024-06-23	14	949	3.5
H36	Segar	Orange	A	2024-07-07	28	933	3.5
H36	Segar	Orange	A	2024-07-07	42	897	3.5
H06	Space	Green	A	2024-06-09	0	1293	6
H06	Space	Green	A	2024-06-23	14	1275	6
H06	Space	Green	A	2024-07-07	28	1275	6
H06	Space	Green	A	2024-07-07	42	1191	6.5
H28	Spider	Blue	B	2024-06-09	0	1158	5
H28	Spider	Blue	B	2024-06-23	14	1139	5
H28	Spider	Blue	B	2024-07-07	28	1140	5
H28	Spider	Blue	B	2024-07-07	42	1089	5
H32	Spirit	Red	B	2024-06-09	0	1207	5.5
H32	Spirit	Red	B	2024-06-23	14	1171	5.5
H32	Spirit	Red	B	2024-07-07	28	1132	5.5
H32	Spirit	Red	B	2024-07-07	42	1098	5
H19	Sunset	Green	A	2024-06-09	0	955	6
H19	Sunset	Green	A	2024-06-23	14	963	6
H19	Sunset	Green	A	2024-07-07	28	964	5.5
H19	Sunset	Green	A	2024-07-07	42	.	6.5
H01	Takota	Orange	A	2024-06-09	0	1270	6
H01	Takota	Orange	A	2024-06-23	14	1234	6
H01	Takota	Orange	A	2024-07-07	28	1483	5.5
H01	Takota	Orange	A	2024-07-07	42	1234	5.5
H35	Tater	Red	B	2024-06-09	0	1360	6
H35	Tater	Red	B	2024-06-23	14	1357	6.5
H35	Tater	Red	B	2024-07-07	28	1323	6
H35	Tater	Red	B	2024-07-07	42	1241	6.5
H12	Tiny Tony	Green	A	2024-06-09	0	1049	5
H12	Tiny Tony	Green	A	2024-06-23	14	1017	5
H12	Tiny Tony	Green	A	2024-07-07	28	1001	5
H12	Tiny Tony	Green	A	2024-07-07	42	1001	5
